# Supplementary material for: The Power to Detect Quantitative Trait Loci Using Resequenced, Experimentally Evolved Populations of Diploid, Sexual Organisms
Source: Mol Biol Evol. 2014 Jan 18;31(4):1040–55. doi: 10.1093/molbev/msu048 (PMC3969567; doi:10.1093/molbev/msu048)
Supplement: Supplementary Data [file supp_msu048_supplementary_table_1.xlsx]

## Sheet: Sheet1
h	n	s	r	g	total_exact_power	total_exact_power_estimate
32	250	0.05	10	100	0.004	0.0569793
32	250	0.05	10	500	0.07	-0.00538072
32	250	0.05	10	1000	0.018	-0.0833307
32	250	0.05	15	100	0.054	0.174608
32	250	0.05	15	500	0.17	0.112248
32	250	0.05	15	1000	0.054	0.0342982
32	250	0.05	25	100	0.316	0.322803
32	250	0.05	25	500	0.356	0.260443
32	250	0.05	25	1000	0.252	0.182493
32	500	0.05	10	100	0.118	0.188529
32	500	0.05	10	500	0.22	0.126169
32	500	0.05	10	1000	0.104	0.0482194
32	500	0.05	15	100	0.36	0.306158
32	500	0.05	15	500	0.36	0.243798
32	500	0.05	15	1000	0.23	0.165848
32	500	0.05	25	100	0.48	0.454353
32	500	0.05	25	500	0.454	0.391993
32	500	0.05	25	1000	0.402	0.314043
32	1000	0.05	10	100	0.328	0.320079
32	1000	0.05	10	500	0.356	0.257719
32	1000	0.05	10	1000	0.234	0.179769
32	1000	0.05	15	100	0.472	0.437708
32	1000	0.05	15	500	0.498	0.375348
32	1000	0.05	15	1000	0.39	0.297398
32	1000	0.05	25	100	0.548	0.585903
32	1000	0.05	25	500	0.608	0.523543
32	1000	0.05	25	1000	0.516	0.445593
100	250	0.05	10	100	0.002	0.145557
100	250	0.05	10	500	0.03	0.0831974
100	250	0.05	10	1000	0.008	0.00524743
100	250	0.05	15	100	0.064	0.263186
100	250	0.05	15	500	0.138	0.200826
100	250	0.05	15	1000	0.05	0.122876
100	250	0.05	25	100	0.29	0.411381
100	250	0.05	25	500	0.332	0.349021
100	250	0.05	25	1000	0.256	0.271071
100	500	0.05	10	100	0.062	0.277108
100	500	0.05	10	500	0.236	0.214748
100	500	0.05	10	1000	0.108	0.136798
100	500	0.05	15	100	0.296	0.394737
100	500	0.05	15	500	0.38	0.332377
100	500	0.05	15	1000	0.25	0.254427
100	500	0.05	25	100	0.458	0.542931
100	500	0.05	25	500	0.472	0.480571
100	500	0.05	25	1000	0.454	0.402621
100	1000	0.05	10	100	0.27	0.408658
100	1000	0.05	10	500	0.362	0.346298
100	1000	0.05	10	1000	0.312	0.268348
100	1000	0.05	15	100	0.47	0.526287
100	1000	0.05	15	500	0.508	0.463927
100	1000	0.05	15	1000	0.468	0.385977
100	1000	0.05	25	100	0.562	0.674482
100	1000	0.05	25	500	0.588	0.612122
100	1000	0.05	25	1000	0.556	0.534172
500	250	0.05	10	100	NA	0.270673
500	250	0.05	10	500	NA	0.208313
500	250	0.05	10	1000	NA	0.130363
500	250	0.05	15	100	NA	0.388302
500	250	0.05	15	500	NA	0.325942
500	250	0.05	15	1000	NA	0.247992
500	250	0.05	25	100	NA	0.536497
500	250	0.05	25	500	NA	0.474137
500	250	0.05	25	1000	NA	0.396187
500	500	0.05	10	100	0.046	0.402223
500	500	0.05	10	500	0.226	0.339863
500	500	0.05	10	1000	0.114	0.261913
500	500	0.05	15	100	0.332	0.519852
500	500	0.05	15	500	0.476	0.457492
500	500	0.05	15	1000	0.326	0.379542
500	500	0.05	25	100	0.554	0.668047
500	500	0.05	25	500	0.612	0.605687
500	500	0.05	25	1000	0.566	0.527737
500	1000	0.05	10	100	0.298	0.533773
500	1000	0.05	10	500	0.468	0.471413
500	1000	0.05	10	1000	0.366	0.393463
500	1000	0.05	15	100	0.546	0.651402
500	1000	0.05	15	500	0.642	0.589042
500	1000	0.05	15	1000	0.57	0.511092
500	1000	0.05	25	100	0.71	0.799597
500	1000	0.05	25	500	0.764	0.737237
500	1000	0.05	25	1000	0.746	0.659287
32	250	0.1	10	100	0.216	0.130732
32	250	0.1	10	500	0.084	0.0683716
32	250	0.1	10	1000	0.02	-0.00957837
32	250	0.1	15	100	0.38	0.248361
32	250	0.1	15	500	0.234	0.186001
32	250	0.1	15	1000	0.08	0.108051
32	250	0.1	25	100	0.464	0.396556
32	250	0.1	25	500	0.37	0.334196
32	250	0.1	25	1000	0.27	0.256246
32	500	0.1	10	100	0.384	0.262282
32	500	0.1	10	500	0.214	0.199922
32	500	0.1	10	1000	0.106	0.121972
32	500	0.1	15	100	0.488	0.379911
32	500	0.1	15	500	0.378	0.317551
32	500	0.1	15	1000	0.22	0.239601
32	500	0.1	25	100	0.566	0.528106
32	500	0.1	25	500	0.482	0.465746
32	500	0.1	25	1000	0.4	0.387796
32	1000	0.1	10	100	0.448	0.393832
32	1000	0.1	10	500	0.336	0.331472
32	1000	0.1	10	1000	0.212	0.253522
32	1000	0.1	15	100	0.512	0.511461
32	1000	0.1	15	500	0.488	0.449101
32	1000	0.1	15	1000	0.39	0.371151
32	1000	0.1	25	100	0.582	0.659656
32	1000	0.1	25	500	0.614	0.597296
32	1000	0.1	25	1000	0.508	0.519346
100	250	0.1	10	100	0.236	0.21931
100	250	0.1	10	500	0.114	0.15695
100	250	0.1	10	1000	0.05	0.0789998
100	250	0.1	15	100	0.396	0.336939
100	250	0.1	15	500	0.268	0.274579
100	250	0.1	15	1000	0.138	0.196629
100	250	0.1	25	100	0.492	0.485134
100	250	0.1	25	500	0.448	0.422774
100	250	0.1	25	1000	0.366	0.344824
100	500	0.1	10	100	0.44	0.35086
100	500	0.1	10	500	0.29	0.2885
100	500	0.1	10	1000	0.168	0.21055
100	500	0.1	15	100	0.538	0.468489
100	500	0.1	15	500	0.456	0.406129
100	500	0.1	15	1000	0.342	0.328179
100	500	0.1	25	100	0.576	0.616684
100	500	0.1	25	500	0.52	0.554324
100	500	0.1	25	1000	0.486	0.476374
100	1000	0.1	10	100	0.548	0.48241
100	1000	0.1	10	500	0.436	0.42005
100	1000	0.1	10	1000	0.358	0.3421
100	1000	0.1	15	100	0.622	0.600039
100	1000	0.1	15	500	0.576	0.537679
100	1000	0.1	15	1000	0.5	0.459729
100	1000	0.1	25	100	0.654	0.748234
100	1000	0.1	25	500	0.66	0.685874
100	1000	0.1	25	1000	0.602	0.607924
500	250	0.1	10	100	NA	0.344425
500	250	0.1	10	500	NA	0.282065
500	250	0.1	10	1000	NA	0.204115
500	250	0.1	15	100	NA	0.462054
500	250	0.1	15	500	NA	0.399694
500	250	0.1	15	1000	NA	0.321744
500	250	0.1	25	100	NA	0.610249
500	250	0.1	25	500	NA	0.547889
500	250	0.1	25	1000	NA	0.469939
500	500	0.1	10	100	0.548	0.475976
500	500	0.1	10	500	0.39	0.413616
500	500	0.1	10	1000	0.244	0.335666
500	500	0.1	15	100	0.67	0.593604
500	500	0.1	15	500	0.592	0.531244
500	500	0.1	15	1000	0.466	0.453294
500	500	0.1	25	100	0.772	0.741799
500	500	0.1	25	500	0.73	0.679439
500	500	0.1	25	1000	0.672	0.601489
500	1000	0.1	10	100	0.742	0.607526
500	1000	0.1	10	500	0.614	0.545166
500	1000	0.1	10	1000	0.456	0.467216
500	1000	0.1	15	100	0.82	0.725155
500	1000	0.1	15	500	0.768	0.662795
500	1000	0.1	15	1000	0.696	0.584845
500	1000	0.1	25	100	0.886	0.87335
500	1000	0.1	25	500	0.846	0.81099
500	1000	0.1	25	1000	0.81	0.73304
32	250	0.2	10	100	0.284	0.204484
32	250	0.2	10	500	0.104	0.142124
32	250	0.2	10	1000	0.02	0.064174
32	250	0.2	15	100	0.416	0.322113
32	250	0.2	15	500	0.204	0.259753
32	250	0.2	15	1000	0.086	0.181803
32	250	0.2	25	100	0.532	0.470308
32	250	0.2	25	500	0.39	0.407948
32	250	0.2	25	1000	0.284	0.329998
32	500	0.2	10	100	0.382	0.336034
32	500	0.2	10	500	0.182	0.273674
32	500	0.2	10	1000	0.088	0.195724
32	500	0.2	15	100	0.484	0.453663
32	500	0.2	15	500	0.37	0.391303
32	500	0.2	15	1000	0.222	0.313353
32	500	0.2	25	100	0.6	0.601858
32	500	0.2	25	500	0.472	0.539498
32	500	0.2	25	1000	0.35	0.461548
32	1000	0.2	10	100	0.456	0.467584
32	1000	0.2	10	500	0.278	0.405224
32	1000	0.2	10	1000	0.188	0.327274
32	1000	0.2	15	100	0.532	0.585213
32	1000	0.2	15	500	0.448	0.522853
32	1000	0.2	15	1000	0.336	0.444903
32	1000	0.2	25	100	0.582	0.733408
32	1000	0.2	25	500	0.576	0.671048
32	1000	0.2	25	1000	0.472	0.593098
100	250	0.2	10	100	0.438	0.293062
100	250	0.2	10	500	0.188	0.230702
100	250	0.2	10	1000	0.088	0.152752
100	250	0.2	15	100	0.5	0.410691
100	250	0.2	15	500	0.36	0.348331
100	250	0.2	15	1000	0.208	0.270381
100	250	0.2	25	100	0.546	0.558886
100	250	0.2	25	500	0.494	0.496526
100	250	0.2	25	1000	0.422	0.418576
100	500	0.2	10	100	0.536	0.424612
100	500	0.2	10	500	0.342	0.362252
100	500	0.2	10	1000	0.21	0.284302
100	500	0.2	15	100	0.596	0.542241
100	500	0.2	15	500	0.498	0.479881
100	500	0.2	15	1000	0.352	0.401931
100	500	0.2	25	100	0.628	0.690436
100	500	0.2	25	500	0.57	0.628076
100	500	0.2	25	1000	0.512	0.550126
100	1000	0.2	10	100	0.58	0.556162
100	1000	0.2	10	500	0.464	0.493802
100	1000	0.2	10	1000	0.378	0.415852
100	1000	0.2	15	100	0.66	0.673791
100	1000	0.2	15	500	0.618	0.611431
100	1000	0.2	15	1000	0.534	0.533481
100	1000	0.2	25	100	0.688	0.821986
100	1000	0.2	25	500	0.7	0.759626
100	1000	0.2	25	1000	0.622	0.681676
500	250	0.2	10	100	NA	0.418178
500	250	0.2	10	500	NA	0.355818
500	250	0.2	10	1000	NA	0.277868
500	250	0.2	15	100	NA	0.535807
500	250	0.2	15	500	NA	0.473447
500	250	0.2	15	1000	NA	0.395497
500	250	0.2	25	100	NA	0.684002
500	250	0.2	25	500	NA	0.621642
500	250	0.2	25	1000	NA	0.543692
500	500	0.2	10	100	0.726	0.549728
500	500	0.2	10	500	0.498	0.487368
500	500	0.2	10	1000	0.362	0.409418
500	500	0.2	15	100	0.77	0.667357
500	500	0.2	15	500	0.69	0.604997
500	500	0.2	15	1000	0.556	0.527047
500	500	0.2	25	100	0.832	0.815552
500	500	0.2	25	500	0.802	0.753192
500	500	0.2	25	1000	0.728	0.675242
500	1000	0.2	10	100	0.82	0.681278
500	1000	0.2	10	500	0.632	0.618918
500	1000	0.2	10	1000	0.482	0.540968
500	1000	0.2	15	100	0.86	0.798907
500	1000	0.2	15	500	0.814	0.736547
500	1000	0.2	15	1000	0.718	0.658597
500	1000	0.2	25	100	0.884	0.947102
500	1000	0.2	25	500	0.87	0.884742
500	1000	0.2	25	1000	0.82	0.806792
