# Supplementary material for: The Power to Detect Quantitative Trait Loci Using Resequenced, Experimentally Evolved Populations of Diploid, Sexual Organisms
Source: Mol Biol Evol. 2014 Jan 18;31(4):1040–55. doi: 10.1093/molbev/msu048 (PMC3969567; doi:10.1093/molbev/msu048)
Supplement: Supplementary Data [file supp_msu048_supplementary_table_2.xlsx]

## Sheet: Sheet1
h	n	s	g	r	number_of_external_CSs	CR_detection_power	total_exact_power	total_power_rank_25	total_power_within_10kb	chosen_significance_threshold	total_power_within_2LOD	local_exact_power	local_power_rank25	local_power_within10kb	local_power_within_2LOD
4	100	0	100	2	0	0	0	0	0	3	0	NA	NA	NA	NA
4	100	0	500	2	0	0	0	0	0	3	0	NA	NA	NA	NA
4	100	0	1000	2	0	0	0	0	0	3	0	NA	NA	NA	NA
4	100	0	100	5	0	0.0002	0	0	0	5	0	0	0	0	0
4	100	0	500	5	0	0	0	0	0	7	0	NA	NA	NA	NA
4	100	0	1000	5	0	0	0	0	0	7	0	NA	NA	NA	NA
4	100	0	100	10	0	0.0003	0	0	0	6	0	0	0	0	0
4	100	0	500	10	0	0.0002	0	0	0	9	0	0	0	0	0
4	100	0	1000	10	0	0.0003	0	0	0	7	0	0	0	0	0
4	100	0	100	15	0	0.0003	0	0	0	6	0	0	0	0	0
4	100	0	500	15	0	0.0002	0	0	0	7	0	0	0	0	0
4	100	0	1000	15	0	0	0	0	0	7	0	NA	NA	NA	NA
4	100	0	100	25	0	0.0002	0	0	0	6	0.0001	0	0	0	0.5
4	100	0	500	25	0	0.0004	0	0	0	6	0	0	0	0	0
4	100	0	1000	25	0	0	0	0	0	7	0	NA	NA	NA	NA
4	250	0	100	2	0	0	0	0	0	3	0	NA	NA	NA	NA
4	250	0	500	2	0	0	0	0	0	3	0	NA	NA	NA	NA
4	250	0	1000	2	0	0	0	0	0	3	0	NA	NA	NA	NA
4	250	0	100	5	0	0	0	0	0	5	0	NA	NA	NA	NA
4	250	0	500	5	0	0	0	0	0	7	0	NA	NA	NA	NA
4	250	0	1000	5	0	0	0	0	0	7	0	NA	NA	NA	NA
4	250	0	100	10	0	0.0001	0	0	0	6	0.0001	0	0	0	1
4	250	0	500	10	0	0.0002	0	0	0	7	0	0	0	0	0
4	250	0	1000	10	0	0	0	0	0	9	0	NA	NA	NA	NA
4	250	0	100	15	0	0.0001	0	0	0	6	0	0	0	0	0
4	250	0	500	15	0	0.0002	0	0	0	7	0	0	0	0	0
4	250	0	1000	15	0	0.0004	0	0	0	7	0	0	0	0	0
4	250	0	100	25	0	0.0002	0	0	0	6	0	0	0	0	0
4	250	0	500	25	0	0.0001	0	0	0	7	0	0	0	0	0
4	250	0	1000	25	0	0.0002	0	0	0	7	0	0	0	0	0
4	500	0	100	2	0	0	0	0	0	3	0	NA	NA	NA	NA
4	500	0	500	2	0	0	0	0	0	3	0	NA	NA	NA	NA
4	500	0	1000	2	0	0	0	0	0	3	0	NA	NA	NA	NA
4	500	0	100	5	0	0	0	0	0	5	0	NA	NA	NA	NA
4	500	0	500	5	0	0.0004	0	0	0	5	0	0	0	0	0
4	500	0	1000	5	0	0	0	0	0	7	0	NA	NA	NA	NA
4	500	0	100	10	0	0.0001	0	0	0	5	0	0	0	0	0
4	500	0	500	10	0	0.0001	0	0	0	7	0	0	0	0	0
4	500	0	1000	10	0	0.0003	0	0	0	7	0	0	0	0	0
4	500	0	100	15	0	0	0	0	0	6	0	NA	NA	NA	NA
4	500	0	500	15	0	0.0003	0	0	0	6	0	0	0	0	0
4	500	0	1000	15	0	0	0	0	0	7	0	NA	NA	NA	NA
4	500	0	100	25	0	0.0001	0	0	0	6	0	0	0	0	0
4	500	0	500	25	0	0.0001	0	0	0	7	0	0	0	0	0
4	500	0	1000	25	0	0	0	0	0	7	0	NA	NA	NA	NA
4	1000	0	100	2	0	0	0	0	0	3	0	NA	NA	NA	NA
4	1000	0	500	2	0	0	0	0	0	3	0	NA	NA	NA	NA
4	1000	0	1000	2	0	0	0	0	0	3	0	NA	NA	NA	NA
4	1000	0	100	5	0	0.0001	0	0	0	5	0	0	0	0	0
4	1000	0	500	5	0	0.0002	0	0	0	5	0	0	0	0	0
4	1000	0	1000	5	0	0	0	0	0	6	0	NA	NA	NA	NA
4	1000	0	100	10	0	0.0001	0	0	0	6	0	0	0	0	0
4	1000	0	500	10	0	0.0001	0	0	0	6	0	0	0	0	0
4	1000	0	1000	10	0	0.0001	0	0	0	7	0	0	0	0	0
4	1000	0	100	15	0	0.0001	0	0	0	6	0	0	0	0	0
4	1000	0	500	15	0	0.0002	0	0	0	6	0	0	0	0	0
4	1000	0	1000	15	0	0	0	0	0	7	0	NA	NA	NA	NA
4	1000	0	100	25	0	0.0001	0	0	0	6	0	0	0	0	0
4	1000	0	500	25	0	0.0003	0	0	0	6	0	0	0	0	0
4	1000	0	1000	25	0	0.0001	0	0	0	7	0	0	0	0	0
32	100	0	100	2	0	0	0	0	0	3	0	NA	NA	NA	NA
32	100	0	500	2	0	0	0	0	0	3	0	NA	NA	NA	NA
32	100	0	1000	2	0	0	0	0	0	3	0	NA	NA	NA	NA
32	100	0	100	5	0	0	0	0	0	7	0	NA	NA	NA	NA
32	100	0	500	5	0	0	0	0	0	7	0	NA	NA	NA	NA
32	100	0	1000	5	0	0	0	0	0	7	0	NA	NA	NA	NA
32	100	0	100	10	0	0.0001	0	0	0	8	0	0	0	0	0
32	100	0	500	10	0	0	0	0	0	14	0	NA	NA	NA	NA
32	100	0	1000	10	0	0	0	0	0	14	0	NA	NA	NA	NA
32	100	0	100	15	0	0	0	0	0	8	0	NA	NA	NA	NA
32	100	0	500	15	0	0.0002	0	0	0	11	0	0	0	0	0
32	100	0	1000	15	0	0.0003	0	0	0	10	0	0	0	0	0
32	100	0	100	25	0	0.0001	0	0	0	8	0	0	0	0	0
32	100	0	500	25	0	0.0002	0	0	0	9	0	0	0	0	0
32	100	0	1000	25	0	0.0002	0	0	0	9	0	0	0	0	0
32	250	0	100	2	0	0	0	0	0	3	0	NA	NA	NA	NA
32	250	0	500	2	0	0	0	0	0	3	0	NA	NA	NA	NA
32	250	0	1000	2	0	0	0	0	0	3	0	NA	NA	NA	NA
32	250	0	100	5	0	0.0002	0	0	0	6	0	0	0	0	0
32	250	0	500	5	0	0	0	0	0	8	0	NA	NA	NA	NA
32	250	0	1000	5	0	0	0	0	0	7	0	NA	NA	NA	NA
32	250	0	100	10	0	0	0	0	0	8	0	NA	NA	NA	NA
32	250	0	500	10	0	0.0003	0	0	0	8	0	0	0	0	0
32	250	0	1000	10	0	0.0001	0	0	0	13	0	0	0	0	0
32	250	0	100	15	0	0	0	0	0	8	0	NA	NA	NA	NA
32	250	0	500	15	0	0.0001	0	0	0	8	0	0	0	0	0
32	250	0	1000	15	0	0.0001	0	0	0	10	0	0	0	0	0
32	250	0	100	25	0	0	0	0	0	8	0	NA	NA	NA	NA
32	250	0	500	25	0	0.0002	0	0	0	8	0	0	0	0	0
32	250	0	1000	25	0	0.0002	0	0	0	9	0	0	0	0	0
32	500	0	100	2	0	0	0	0	0	3	0	NA	NA	NA	NA
32	500	0	500	2	0	0	0	0	0	3	0	NA	NA	NA	NA
32	500	0	1000	2	0	0	0	0	0	3	0	NA	NA	NA	NA
32	500	0	100	5	0	0.0001	0	0	0	6	0	0	0	0	0
32	500	0	500	5	0	0.0003	0	0	0	6	0	0	0	0	0
32	500	0	1000	5	0	0	0	0	0	8	0	NA	NA	NA	NA
32	500	0	100	10	0	0.0002	0	0	0.0001	7	0	0	0.5	0	0
32	500	0	500	10	0	0.0004	0	0	0	8	0	0	0	0	0
32	500	0	1000	10	0	0.0002	0	0	0	9	0	0	0	0	0
32	500	0	100	15	0	0.0003	0	0	0	7	0	0	0	0	0
32	500	0	500	15	0	0.0002	0	0	0	8	0	0	0	0	0
32	500	0	1000	15	0	0	0	0	0	9	0	NA	NA	NA	NA
32	500	0	100	25	0	0.0003	0	0	0	7	0	0	0	0	0
32	500	0	500	25	0	0.0003	0	0	0	8	0	0	0	0	0
32	500	0	1000	25	0	0.0004	0	0	0	8	0	0	0	0	0
32	1000	0	100	2	0	0	0	0	0	3	0	NA	NA	NA	NA
32	1000	0	500	2	0	0	0	0	0	3	0	NA	NA	NA	NA
32	1000	0	1000	2	0	0	0	0	0	3	0	NA	NA	NA	NA
32	1000	0	100	5	0	0	0	0	0	6	0	NA	NA	NA	NA
32	1000	0	500	5	0	0	0	0	0	6	0	NA	NA	NA	NA
32	1000	0	1000	5	0	0	0	0	0	7	0	NA	NA	NA	NA
32	1000	0	100	10	0	0.0001	0	0	0	7	0	0	0	0	0
32	1000	0	500	10	0	0.0001	0	0	0	8	0	0	0	0	0
32	1000	0	1000	10	0	0.0003	0	0	0.0001	8	0	0	0.333333	0	0
32	1000	0	100	15	0	0.0003	0	0	0	7	0	0	0	0	0
32	1000	0	500	15	0	0.0002	0	0	0	8	0	0	0	0	0
32	1000	0	1000	15	0	0.0002	0	0	0	8	0	0	0	0	0
32	1000	0	100	25	0	0.0001	0	0	0	8	0	0	0	0	0
32	1000	0	500	25	0	0.0001	0	0	0	8	0	0	0	0	0
32	1000	0	1000	25	0	0	0	0	0	8	0	NA	NA	NA	NA
100	100	0	100	2	0	0	0	0	0	3	0	NA	NA	NA	NA
100	100	0	500	2	0	0	0	0	0	3	0	NA	NA	NA	NA
100	100	0	1000	2	0	0	0	0	0	3	0	NA	NA	NA	NA
100	100	0	100	5	0	0	0	0	0	7	0	NA	NA	NA	NA
100	100	0	500	5	0	0	0	0	0	8	0	NA	NA	NA	NA
100	100	0	1000	5	0	0	0	0	0	7	0	NA	NA	NA	NA
100	100	0	100	10	0	0	0	0	0	9	0	NA	NA	NA	NA
100	100	0	100	15	0	0.0004	0	0	0	8	0	0	0	0	0
100	100	0	500	15	0	0.0002	0	0	0	10	0	0	0	0	0
100	100	0	1000	15	0	0.0002	0	0	0	10	0	0	0	0	0
100	100	0	100	25	0	0.0001	0	0	0	8	0	0	0	0	0
100	100	0	500	25	0	0	0	0	0	9	0	NA	NA	NA	NA
100	100	0	1000	25	0	0.0004	0	0	0	8	0	0	0	0	0
100	250	0	100	2	0	0	0	0	0	3	0	NA	NA	NA	NA
100	250	0	500	2	0	0	0	0	0	3	0	NA	NA	NA	NA
100	250	0	1000	2	0	0	0	0	0	3	0	NA	NA	NA	NA
100	250	0	100	5	0	0	0	0	0	7	0	NA	NA	NA	NA
100	250	0	500	5	0	0	0	0	0	8	0	NA	NA	NA	NA
100	250	0	1000	5	0	0	0	0	0	8	0	NA	NA	NA	NA
100	250	0	100	10	0	0.0003	0	0	0	8	0	0	0	0	0
100	250	0	500	10	0	0.0002	0	0	0	9	0	0	0	0	0
100	250	0	1000	10	0	0.0004	0	0	0	12	0	0	0	0	0
100	250	0	100	15	0	0.0002	0	0	0	8	0	0	0	0	0
100	250	0	500	15	0	0.0004	0	0	0	8	0	0	0	0	0
100	250	0	1000	15	0	0.0003	0	0	0	10	0	0	0	0	0
100	250	0	100	25	0	0	0	0	0	8	0	NA	NA	NA	NA
100	250	0	500	25	0	0.0002	0	0	0	8	0	0	0	0	0
100	250	0	1000	25	0	0.0002	0	0	0	9	0	0	0	0	0
100	500	0	100	2	0	0	0	0	0	3	0	NA	NA	NA	NA
100	500	0	500	2	0	0	0	0	0	3	0	NA	NA	NA	NA
100	500	0	1000	2	0	0	0	0	0	3	0	NA	NA	NA	NA
100	500	0	100	5	0	0.0003	0	0	0	6	0	0	0	0	0
100	500	0	500	5	0	0	0	0	0	7	0	NA	NA	NA	NA
100	500	0	1000	5	0	0	0	0	0	8	0	NA	NA	NA	NA
100	500	0	100	10	0	0.0002	0	0	0	8	0	0	0	0	0
100	500	0	500	10	0	0.0001	0	0	0	8	0	0	0	0	0
100	500	0	1000	10	0	0.0001	0	0	0	9	0	0	0	0	0
100	500	0	100	15	0	0.0003	0	0	0	8	0	0	0	0	0
100	500	0	500	15	0	0	0	0	0	8	0	NA	NA	NA	NA
100	500	0	1000	15	0	0.0004	0	0	0.0001	9	0	0	0.25	0	0
100	500	0	100	25	0	0.0002	0	0	0	8	0	0	0	0	0
100	500	0	500	25	0	0.0001	0	0	0	8	0	0	0	0	0
100	500	0	1000	25	0	0.0001	0	0	0	8	0	0	0	0	0
100	1000	0	100	2	0	0	0	0	0	3	0	NA	NA	NA	NA
100	1000	0	500	2	0	0	0	0	0	3	0	NA	NA	NA	NA
100	1000	0	1000	2	0	0	0	0	0	3	0	NA	NA	NA	NA
100	1000	0	100	5	0	0.0001	0	0	0	6	0	0	0	0	0
100	1000	0	500	5	0	0	0	0	0	7	0	NA	NA	NA	NA
100	1000	0	1000	5	0	0	0	0	0	7	0	NA	NA	NA	NA
100	1000	0	100	10	0	0.0001	0	0	0	8	0	0	0	0	0
100	1000	0	500	10	0	0	0	0	0	9	0	NA	NA	NA	NA
100	1000	0	1000	10	0	0.0004	0	0	0	8	0	0	0	0	0
100	1000	0	100	15	0	0	0	0	0	8	0	NA	NA	NA	NA
100	1000	0	500	15	0	0.0002	0	0	0	8	0	0	0	0	0
100	1000	0	1000	15	0	0.0001	0	0	0	8	0	0	0	0	0
100	1000	0	100	25	0	0.0001	0	0	0	8	0	0	0	0	0
100	1000	0	500	25	0	0.0003	0	0	0.0001	8	0	0	0.333333	0	0
100	1000	0	1000	25	0	0.0001	0	0	0	8	0	0	0	0	0
500	500	0	100	2	0	0	0	0	0	3	0	NA	NA	NA	NA
500	500	0	500	2	0	0	0	0	0	3	0	NA	NA	NA	NA
500	500	0	1000	2	0	0	0	0	0	3	0	NA	NA	NA	NA
500	500	0	100	5	0	0	0	0	0	7	0	NA	NA	NA	NA
500	500	0	500	5	0	0	0	0	0	7	0	NA	NA	NA	NA
500	500	0	1000	5	0	0	0	0	0	9	0	NA	NA	NA	NA
500	500	0	100	10	0	0.0002	0	0	0	8	0	0	0	0	0
500	500	0	500	10	0	0.0004	0	0	0.0001	8	0	0	0.25	0	0
500	500	0	1000	10	0	0.0001	0	0	0	9	0	0	0	0	0
500	500	0	100	15	0	0.0002	0	0	0	8	0	0	0	0	0
500	500	0	500	15	0	0.0003	0	0	0	8	0	0	0	0	0
500	500	0	1000	15	0	0.0001	0	0	0	9	0	0	0	0	0
500	500	0	100	25	0	0.0002	0	0	0	8	0	0	0	0	0
500	500	0	500	25	0	0.0003	0	0	0	8	0	0	0	0	0
500	500	0	1000	25	0	0.0004	0	0	0	8	0	0	0	0	0
500	1000	0	100	2	0	0	0	0	0	3	0	NA	NA	NA	NA
500	1000	0	500	2	0	0	0	0	0	3	0	NA	NA	NA	NA
500	1000	0	1000	2	0	0	0	0	0	3	0	NA	NA	NA	NA
500	1000	0	100	5	0	0.0004	0	0.0001	0	6	0	0	0	0.25	0
500	1000	0	500	5	0	0	0	0	0	7	0	NA	NA	NA	NA
500	1000	0	1000	5	0	0	0	0	0	7	0	NA	NA	NA	NA
500	1000	0	100	10	0	0.0002	0	0	0	8	0	0	0	0	0
500	1000	0	500	10	0	0.0002	0	0	0.0001	9	0	0	0.5	0	0
500	1000	0	1000	10	0	0.0001	0	0	0	9	0	0	0	0	0
500	1000	0	100	15	0	0.0001	0	0	0	8	0	0	0	0	0
500	1000	0	500	15	0	0.0003	0	0	0	8	0	0	0	0	0
500	1000	0	1000	15	0	0.0001	0	0	0	8	0	0	0	0	0
500	1000	0	100	25	0	0.0001	0	0	0	8	0	0	0	0	0
500	1000	0	500	25	0	0.0001	0	0	0	9	0	0	0	0	0
500	1000	0	1000	25	0	0.0002	0	0	0	8	0	0	0	0	0
4	100	0.0005	100	2	0	0	0	0	0	3	0	NA	NA	NA	NA
4	100	0.0005	500	2	0	0	0	0	0	3	0	NA	NA	NA	NA
4	100	0.0005	1000	2	0	0	0	0	0	3	0	NA	NA	NA	NA
4	100	0.0005	100	5	0	0	0	0	0	5	0	NA	NA	NA	NA
4	100	0.0005	500	5	0	0	0	0	0	7	0	NA	NA	NA	NA
4	100	0.0005	1000	5	0	0	0	0	0	7	0	NA	NA	NA	NA
4	100	0.0005	100	10	0	0.002	0	0	0	6	0	0	0	0	0
4	100	0.0005	500	10	0	0	0	0	0	9	0	NA	NA	NA	NA
4	100	0.0005	1000	10	0	0.002	0	0	0	7	0	0	0	0	0
4	100	0.0005	100	15	0	0	0	0	0	6	0	NA	NA	NA	NA
4	100	0.0005	500	15	0	0.002	0	0	0	7	0	0	0	0	0
4	100	0.0005	1000	15	0	0.002	0	0	0	7	0	0	0	0	0
4	100	0.0005	100	25	0	0	0	0	0	6	0	NA	NA	NA	NA
4	100	0.0005	500	25	0	0.002	0	0	0	6	0	0	0	0	0
4	100	0.0005	1000	25	0	0	0	0	0	7	0	NA	NA	NA	NA
4	250	0.0005	100	2	0	0	0	0	0	3	0	NA	NA	NA	NA
4	250	0.0005	500	2	0	0	0	0	0	3	0	NA	NA	NA	NA
4	250	0.0005	1000	2	0	0	0	0	0	3	0	NA	NA	NA	NA
4	250	0.0005	100	5	0	0	0	0	0	5	0	NA	NA	NA	NA
4	250	0.0005	500	5	0	0	0	0	0	7	0	NA	NA	NA	NA
4	250	0.0005	1000	5	0	0	0	0	0	7	0	NA	NA	NA	NA
4	250	0.0005	100	10	0	0	0	0	0	6	0	NA	NA	NA	NA
4	250	0.0005	500	10	0	0	0	0	0	7	0	NA	NA	NA	NA
4	250	0.0005	1000	10	0	0	0	0	0	9	0	NA	NA	NA	NA
4	250	0.0005	100	15	0	0	0	0	0	6	0	NA	NA	NA	NA
4	250	0.0005	500	15	0	0	0	0	0	7	0	NA	NA	NA	NA
4	250	0.0005	1000	15	0	0.002	0	0	0	7	0	0	0	0	0
4	250	0.0005	100	25	0	0	0	0	0	6	0	NA	NA	NA	NA
4	250	0.0005	500	25	0	0	0	0	0	7	0	NA	NA	NA	NA
4	250	0.0005	1000	25	0	0	0	0	0	7	0	NA	NA	NA	NA
4	500	0.0005	100	2	0	0	0	0	0	3	0	NA	NA	NA	NA
4	500	0.0005	500	2	0	0	0	0	0	3	0	NA	NA	NA	NA
4	500	0.0005	1000	2	0	0	0	0	0	3	0	NA	NA	NA	NA
4	500	0.0005	100	5	0	0	0	0	0	5	0	NA	NA	NA	NA
4	500	0.0005	500	5	0	0.004	0	0	0	5	0	0	0	0	0
4	500	0.0005	1000	5	0	0	0	0	0	7	0	NA	NA	NA	NA
4	500	0.0005	100	10	0	0.004	0	0	0	5	0.002	0	0	0	0.5
4	500	0.0005	500	10	0	0	0	0	0	7	0	NA	NA	NA	NA
4	500	0.0005	1000	10	0	0	0	0	0	7	0	NA	NA	NA	NA
4	500	0.0005	100	15	0	0	0	0	0	6	0	NA	NA	NA	NA
4	500	0.0005	500	15	0	0.002	0	0	0	6	0	0	0	0	0
4	500	0.0005	1000	15	0	0	0	0	0	7	0	NA	NA	NA	NA
4	500	0.0005	100	25	0	0	0	0	0	6	0	NA	NA	NA	NA
4	500	0.0005	500	25	0	0	0	0	0	7	0	NA	NA	NA	NA
4	500	0.0005	1000	25	0	0	0	0	0	7	0	NA	NA	NA	NA
4	1000	0.0005	100	2	0	0	0	0	0	3	0	NA	NA	NA	NA
4	1000	0.0005	500	2	0	0	0	0	0	3	0	NA	NA	NA	NA
4	1000	0.0005	1000	2	0	0	0	0	0	3	0	NA	NA	NA	NA
4	1000	0.0005	100	5	0	0	0	0	0	5	0	NA	NA	NA	NA
4	1000	0.0005	500	5	0	0.002	0	0	0	5	0	0	0	0	0
4	1000	0.0005	1000	5	0	0	0	0	0	6	0	NA	NA	NA	NA
4	1000	0.0005	100	10	0	0	0	0	0	6	0	NA	NA	NA	NA
4	1000	0.0005	500	10	0	0.002	0	0	0	6	0	0	0	0	0
4	1000	0.0005	1000	10	0	0	0	0	0	7	0	NA	NA	NA	NA
4	1000	0.0005	100	15	0	0	0	0	0	6	0	NA	NA	NA	NA
4	1000	0.0005	500	15	0	0	0	0	0	6	0	NA	NA	NA	NA
4	1000	0.0005	1000	15	0	0	0	0	0	7	0	NA	NA	NA	NA
4	1000	0.0005	100	25	0	0	0	0	0	6	0	NA	NA	NA	NA
4	1000	0.0005	500	25	0	0	0	0	0	6	0	NA	NA	NA	NA
4	1000	0.0005	1000	25	0	0	0	0	0	7	0	NA	NA	NA	NA
32	100	0.0005	100	2	0	0	0	0	0	3	0	NA	NA	NA	NA
32	100	0.0005	500	2	0	0	0	0	0	3	0	NA	NA	NA	NA
32	100	0.0005	1000	2	0	0	0	0	0	3	0	NA	NA	NA	NA
32	100	0.0005	100	5	0	0	0	0	0	7	0	NA	NA	NA	NA
32	100	0.0005	500	5	0	0	0	0	0	7	0	NA	NA	NA	NA
32	100	0.0005	1000	5	0	0	0	0	0	7	0	NA	NA	NA	NA
32	100	0.0005	100	10	0	0	0	0	0	8	0	NA	NA	NA	NA
32	100	0.0005	500	10	0	0	0	0	0	14	0	NA	NA	NA	NA
32	100	0.0005	1000	10	0	0	0	0	0	14	0	NA	NA	NA	NA
32	100	0.0005	100	15	0	0	0	0	0	8	0	NA	NA	NA	NA
32	100	0.0005	500	15	0	0	0	0	0	11	0	NA	NA	NA	NA
32	100	0.0005	1000	15	0	0	0	0	0	10	0	NA	NA	NA	NA
32	100	0.0005	100	25	0	0	0	0	0	8	0	NA	NA	NA	NA
32	100	0.0005	500	25	0	0	0	0	0	9	0	NA	NA	NA	NA
32	100	0.0005	1000	25	0	0	0	0	0	9	0	NA	NA	NA	NA
32	250	0.0005	100	2	0	0	0	0	0	3	0	NA	NA	NA	NA
32	250	0.0005	500	2	0	0	0	0	0	3	0	NA	NA	NA	NA
32	250	0.0005	1000	2	0	0	0	0	0	3	0	NA	NA	NA	NA
32	250	0.0005	100	5	0	0	0	0	0	6	0	NA	NA	NA	NA
32	250	0.0005	500	5	0	0	0	0	0	8	0	NA	NA	NA	NA
32	250	0.0005	1000	5	0	0	0	0	0	7	0	NA	NA	NA	NA
32	250	0.0005	100	10	0	0	0	0	0	8	0	NA	NA	NA	NA
32	250	0.0005	500	10	0	0	0	0	0	8	0	NA	NA	NA	NA
32	250	0.0005	1000	10	0	0	0	0	0	13	0	NA	NA	NA	NA
32	250	0.0005	100	15	0	0	0	0	0	8	0	NA	NA	NA	NA
32	250	0.0005	500	15	0	0.002	0	0	0	8	0	0	0	0	0
32	250	0.0005	1000	15	0	0	0	0	0	10	0	NA	NA	NA	NA
32	250	0.0005	100	25	0	0	0	0	0	8	0	NA	NA	NA	NA
32	250	0.0005	500	25	0	0.002	0	0	0	8	0	0	0	0	0
32	250	0.0005	1000	25	0	0	0	0	0	9	0	NA	NA	NA	NA
32	500	0.0005	100	2	0	0	0	0	0	3	0	NA	NA	NA	NA
32	500	0.0005	500	2	0	0	0	0	0	3	0	NA	NA	NA	NA
32	500	0.0005	1000	2	0	0	0	0	0	3	0	NA	NA	NA	NA
32	500	0.0005	100	5	0	0	0	0	0	6	0	NA	NA	NA	NA
32	500	0.0005	500	5	0	0.004	0	0	0	6	0	0	0	0	0
32	500	0.0005	1000	5	0	0	0	0	0	8	0	NA	NA	NA	NA
32	500	0.0005	100	10	0	0.002	0	0	0	7	0	0	0	0	0
32	500	0.0005	500	10	0	0	0	0	0	8	0	NA	NA	NA	NA
32	500	0.0005	1000	10	0	0	0	0	0	9	0	NA	NA	NA	NA
32	500	0.0005	100	15	0	0	0	0	0	7	0	NA	NA	NA	NA
32	500	0.0005	500	15	0	0	0	0	0	8	0	NA	NA	NA	NA
32	500	0.0005	1000	15	0	0	0	0	0	9	0	NA	NA	NA	NA
32	500	0.0005	100	25	0	0	0	0	0	7	0	NA	NA	NA	NA
32	500	0.0005	500	25	0	0	0	0	0	8	0	NA	NA	NA	NA
32	500	0.0005	1000	25	0	0	0	0	0	8	0	NA	NA	NA	NA
32	1000	0.0005	100	2	0	0	0	0	0	3	0	NA	NA	NA	NA
32	1000	0.0005	500	2	0	0	0	0	0	3	0	NA	NA	NA	NA
32	1000	0.0005	1000	2	0	0	0	0	0	3	0	NA	NA	NA	NA
32	1000	0.0005	100	5	0	0	0	0	0	6	0	NA	NA	NA	NA
32	1000	0.0005	500	5	0	0	0	0	0	6	0	NA	NA	NA	NA
32	1000	0.0005	1000	5	0	0	0	0	0	7	0	NA	NA	NA	NA
32	1000	0.0005	100	10	0	0	0	0	0	7	0	NA	NA	NA	NA
32	1000	0.0005	500	10	0	0	0	0	0	8	0	NA	NA	NA	NA
32	1000	0.0005	1000	10	0	0	0	0	0	8	0	NA	NA	NA	NA
32	1000	0.0005	100	15	0	0	0	0	0	7	0	NA	NA	NA	NA
32	1000	0.0005	500	15	0	0	0	0	0	8	0	NA	NA	NA	NA
32	1000	0.0005	1000	15	0	0	0	0	0	8	0	NA	NA	NA	NA
32	1000	0.0005	100	25	0	0	0	0	0	8	0	NA	NA	NA	NA
32	1000	0.0005	500	25	0	0	0	0	0	8	0	NA	NA	NA	NA
32	1000	0.0005	1000	25	0	0.002	0	0	0	8	0	0	0	0	0
100	100	0.0005	100	2	0	0	0	0	0	3	0	NA	NA	NA	NA
100	100	0.0005	500	2	0	0	0	0	0	3	0	NA	NA	NA	NA
100	100	0.0005	1000	2	0	0	0	0	0	3	0	NA	NA	NA	NA
100	100	0.0005	100	5	0	0	0	0	0	7	0	NA	NA	NA	NA
100	100	0.0005	500	5	0	0	0	0	0	8	0	NA	NA	NA	NA
100	100	0.0005	1000	5	0	0	0	0	0	7	0	NA	NA	NA	NA
100	100	0.0005	100	10	0	0	0	0	0	9	0	NA	NA	NA	NA
100	100	0.0005	100	15	0	0	0	0	0	8	0	NA	NA	NA	NA
100	100	0.0005	500	15	0	0	0	0	0	10	0	NA	NA	NA	NA
100	100	0.0005	1000	15	0	0	0	0	0	10	0	NA	NA	NA	NA
100	100	0.0005	100	25	0	0	0	0	0	8	0	NA	NA	NA	NA
100	100	0.0005	500	25	0	0	0	0	0	9	0	NA	NA	NA	NA
100	100	0.0005	1000	25	0	0.002	0	0	0	8	0	0	0	0	0
100	250	0.0005	100	2	0	0	0	0	0	3	0	NA	NA	NA	NA
100	250	0.0005	500	2	0	0	0	0	0	3	0	NA	NA	NA	NA
100	250	0.0005	1000	2	0	0	0	0	0	3	0	NA	NA	NA	NA
100	250	0.0005	100	5	0	0	0	0	0	7	0	NA	NA	NA	NA
100	250	0.0005	500	5	0	0	0	0	0	8	0	NA	NA	NA	NA
100	250	0.0005	1000	5	0	0	0	0	0	8	0	NA	NA	NA	NA
100	250	0.0005	100	10	0	0	0	0	0	8	0	NA	NA	NA	NA
100	250	0.0005	500	10	0	0	0	0	0	9	0	NA	NA	NA	NA
100	250	0.0005	1000	10	0	0	0	0	0	12	0	NA	NA	NA	NA
100	250	0.0005	100	15	0	0.002	0	0	0	8	0	0	0	0	0
100	250	0.0005	500	15	0	0	0	0	0	8	0	NA	NA	NA	NA
100	250	0.0005	1000	15	0	0	0	0	0	10	0	NA	NA	NA	NA
100	250	0.0005	100	25	0	0	0	0	0	8	0	NA	NA	NA	NA
100	250	0.0005	500	25	0	0	0	0	0	8	0	NA	NA	NA	NA
100	250	0.0005	1000	25	0	0	0	0	0	9	0	NA	NA	NA	NA
100	500	0.0005	100	2	0	0	0	0	0	3	0	NA	NA	NA	NA
100	500	0.0005	500	2	0	0	0	0	0	3	0	NA	NA	NA	NA
100	500	0.0005	1000	2	0	0	0	0	0	3	0	NA	NA	NA	NA
100	500	0.0005	100	5	0	0	0	0	0	6	0	NA	NA	NA	NA
100	500	0.0005	500	5	0	0	0	0	0	7	0	NA	NA	NA	NA
100	500	0.0005	1000	5	0	0	0	0	0	8	0	NA	NA	NA	NA
100	500	0.0005	100	10	0	0	0	0	0	8	0	NA	NA	NA	NA
100	500	0.0005	500	10	0	0	0	0	0	8	0	NA	NA	NA	NA
100	500	0.0005	1000	10	0	0	0	0	0	9	0	NA	NA	NA	NA
100	500	0.0005	100	15	0	0	0	0	0	8	0	NA	NA	NA	NA
100	500	0.0005	500	15	0	0	0	0	0	8	0	NA	NA	NA	NA
100	500	0.0005	1000	15	0	0	0	0	0	9	0	NA	NA	NA	NA
100	500	0.0005	100	25	0	0.002	0	0	0	8	0	0	0	0	0
100	500	0.0005	500	25	0	0	0	0	0	8	0	NA	NA	NA	NA
100	500	0.0005	1000	25	0	0	0	0	0	8	0	NA	NA	NA	NA
100	1000	0.0005	100	2	0	0	0	0	0	3	0	NA	NA	NA	NA
100	1000	0.0005	500	2	0	0	0	0	0	3	0	NA	NA	NA	NA
100	1000	0.0005	1000	2	0	0	0	0	0	3	0	NA	NA	NA	NA
100	1000	0.0005	100	5	0	0	0	0	0	6	0	NA	NA	NA	NA
100	1000	0.0005	500	5	0	0	0	0	0	7	0	NA	NA	NA	NA
100	1000	0.0005	1000	5	0	0	0	0	0	7	0	NA	NA	NA	NA
100	1000	0.0005	100	10	0	0	0	0	0	8	0	NA	NA	NA	NA
100	1000	0.0005	500	10	0	0	0	0	0	9	0	NA	NA	NA	NA
100	1000	0.0005	1000	10	0	0	0	0	0	8	0	NA	NA	NA	NA
100	1000	0.0005	100	15	0	0	0	0	0	8	0	NA	NA	NA	NA
100	1000	0.0005	500	15	0	0	0	0	0	8	0	NA	NA	NA	NA
100	1000	0.0005	1000	15	0	0	0	0	0	8	0	NA	NA	NA	NA
100	1000	0.0005	100	25	0	0	0	0	0	8	0	NA	NA	NA	NA
100	1000	0.0005	500	25	0	0.002	0	0	0	8	0	0	0	0	0
100	1000	0.0005	1000	25	0	0	0	0	0	8	0	NA	NA	NA	NA
500	500	0.0005	100	2	0	0	0	0	0	3	0	NA	NA	NA	NA
500	500	0.0005	500	2	0	0	0	0	0	3	0	NA	NA	NA	NA
500	500	0.0005	1000	2	0	0	0	0	0	3	0	NA	NA	NA	NA
500	500	0.0005	100	5	0	0	0	0	0	7	0	NA	NA	NA	NA
500	500	0.0005	500	5	0	0	0	0	0	7	0	NA	NA	NA	NA
500	500	0.0005	1000	5	0	0	0	0	0	9	0	NA	NA	NA	NA
500	500	0.0005	100	10	0	0	0	0	0	8	0	NA	NA	NA	NA
500	500	0.0005	500	10	0	0.002	0	0	0	8	0	0	0	0	0
500	500	0.0005	1000	10	0	0	0	0	0	9	0	NA	NA	NA	NA
500	500	0.0005	100	15	0	0	0	0	0	8	0	NA	NA	NA	NA
500	500	0.0005	500	15	0	0	0	0	0	8	0	NA	NA	NA	NA
500	500	0.0005	1000	15	0	0	0	0	0	9	0	NA	NA	NA	NA
500	500	0.0005	100	25	0	0.004	0	0	0	8	0	0	0	0	0
500	500	0.0005	500	25	0	0	0	0	0	8	0	NA	NA	NA	NA
500	500	0.0005	1000	25	0	0	0	0	0	8	0	NA	NA	NA	NA
500	1000	0.0005	100	2	0	0	0	0	0	3	0	NA	NA	NA	NA
500	1000	0.0005	500	2	0	0	0	0	0	3	0	NA	NA	NA	NA
500	1000	0.0005	1000	2	0	0	0	0	0	3	0	NA	NA	NA	NA
500	1000	0.0005	100	5	0	0	0	0	0	6	0	NA	NA	NA	NA
500	1000	0.0005	500	5	0	0	0	0	0	7	0	NA	NA	NA	NA
500	1000	0.0005	1000	5	0	0	0	0	0	7	0	NA	NA	NA	NA
500	1000	0.0005	100	10	0	0	0	0	0	8	0	NA	NA	NA	NA
500	1000	0.0005	500	10	0	0	0	0	0	9	0	NA	NA	NA	NA
500	1000	0.0005	1000	10	0	0	0	0	0	9	0	NA	NA	NA	NA
500	1000	0.0005	100	15	0	0	0	0	0	8	0	NA	NA	NA	NA
500	1000	0.0005	500	15	0	0	0	0	0	8	0	NA	NA	NA	NA
500	1000	0.0005	1000	15	0	0	0	0	0	8	0	NA	NA	NA	NA
500	1000	0.0005	100	25	0	0	0	0	0	8	0	NA	NA	NA	NA
500	1000	0.0005	500	25	0	0	0	0	0	9	0	NA	NA	NA	NA
500	1000	0.0005	1000	25	0	0	0	0	0	8	0	NA	NA	NA	NA
4	100	0.005	100	2	0	0	0	0	0	3	0	NA	NA	NA	NA
4	100	0.005	500	2	0	0	0	0	0	3	0	NA	NA	NA	NA
4	100	0.005	1000	2	0	0	0	0	0	3	0	NA	NA	NA	NA
4	100	0.005	100	5	0	0.002	0	0	0	5	0	0	0	0	0
4	100	0.005	500	5	0	0	0	0	0	7	0	NA	NA	NA	NA
4	100	0.005	1000	5	0	0	0	0	0	7	0	NA	NA	NA	NA
4	100	0.005	100	10	0	0	0	0	0	6	0	NA	NA	NA	NA
4	100	0.005	500	10	0	0	0	0	0	9	0	NA	NA	NA	NA
4	100	0.005	1000	10	0	0	0	0	0	7	0	NA	NA	NA	NA
4	100	0.005	100	15	0	0.002	0	0	0	6	0	0	0	0	0
4	100	0.005	500	15	0	0	0	0	0	7	0	NA	NA	NA	NA
4	100	0.005	1000	15	0	0	0	0	0	7	0	NA	NA	NA	NA
4	100	0.005	100	25	0	0	0	0	0	6	0	NA	NA	NA	NA
4	100	0.005	500	25	0	0.002	0	0	0	6	0	0	0	0	0
4	100	0.005	1000	25	0	0	0	0	0	7	0	NA	NA	NA	NA
4	250	0.005	100	2	0	0	0	0	0	3	0	NA	NA	NA	NA
4	250	0.005	500	2	0	0	0	0	0	3	0	NA	NA	NA	NA
4	250	0.005	1000	2	0	0	0	0	0	3	0	NA	NA	NA	NA
4	250	0.005	100	5	0	0	0	0	0	5	0	NA	NA	NA	NA
4	250	0.005	500	5	0	0	0	0	0	7	0	NA	NA	NA	NA
4	250	0.005	1000	5	0	0	0	0	0	7	0	NA	NA	NA	NA
4	250	0.005	100	10	0	0	0	0	0	6	0	NA	NA	NA	NA
4	250	0.005	500	10	0	0	0	0	0	7	0	NA	NA	NA	NA
4	250	0.005	1000	10	0	0	0	0	0	9	0	NA	NA	NA	NA
4	250	0.005	100	15	0	0	0	0	0	6	0	NA	NA	NA	NA
4	250	0.005	500	15	0	0.002	0	0	0	7	0	0	0	0	0
4	250	0.005	1000	15	0	0.002	0	0	0	7	0	0	0	0	0
4	250	0.005	100	25	0	0	0	0	0	6	0	NA	NA	NA	NA
4	250	0.005	500	25	0	0.002	0	0	0	7	0	0	0	0	0
4	250	0.005	1000	25	0	0	0	0	0	7	0	NA	NA	NA	NA
4	500	0.005	100	2	0	0	0	0	0	3	0	NA	NA	NA	NA
4	500	0.005	500	2	0	0	0	0	0	3	0	NA	NA	NA	NA
4	500	0.005	1000	2	0	0	0	0	0	3	0	NA	NA	NA	NA
4	500	0.005	100	5	0	0	0	0	0	5	0	NA	NA	NA	NA
4	500	0.005	500	5	0	0.002	0	0	0	5	0	0	0	0	0
4	500	0.005	1000	5	0	0	0	0	0	7	0	NA	NA	NA	NA
4	500	0.005	100	10	0	0	0	0	0	5	0	NA	NA	NA	NA
4	500	0.005	500	10	0	0	0	0	0	7	0	NA	NA	NA	NA
4	500	0.005	1000	10	0	0.004	0	0.002	0	7	0.002	0	0	0.5	0.5
4	500	0.005	100	15	0	0	0	0	0	6	0	NA	NA	NA	NA
4	500	0.005	500	15	0	0.006	0	0.002	0	6	0.006	0	0	0.333333	1
4	500	0.005	1000	15	0	0.016	0	0.008	0.002	7	0.01	0	0.125	0.5	0.625
4	500	0.005	100	25	0	0	0	0	0	6	0	NA	NA	NA	NA
4	500	0.005	500	25	0	0.002	0	0.002	0.002	7	0.002	0	1	1	1
4	500	0.005	1000	25	0	0.026	0	0.014	0.008	7	0.022	0	0.307692	0.538462	0.846154
4	1000	0.005	100	2	0	0	0	0	0	3	0	NA	NA	NA	NA
4	1000	0.005	500	2	0	0	0	0	0	3	0	NA	NA	NA	NA
4	1000	0.005	1000	2	0	0	0	0	0	3	0	NA	NA	NA	NA
4	1000	0.005	100	5	0	0	0	0	0	5	0	NA	NA	NA	NA
4	1000	0.005	500	5	0	0	0	0	0	5	0	NA	NA	NA	NA
4	1000	0.005	1000	5	0	0	0	0	0	6	0	NA	NA	NA	NA
4	1000	0.005	100	10	0	0.002	0	0	0	6	0	0	0	0	0
4	1000	0.005	500	10	0	0.004	0	0	0	6	0	0	0	0	0
4	1000	0.005	1000	10	0	0.008	0.002	0.006	0.004	7	0.008	0.25	0.5	0.75	1
4	1000	0.005	100	15	0	0.002	0	0	0.002	6	0.002	0	1	0	1
4	1000	0.005	500	15	0	0.018	0	0.008	0.002	6	0.014	0	0.111111	0.444444	0.777778
4	1000	0.005	1000	15	0	0.05	0.004	0.03	0.018	7	0.042	0.08	0.36	0.6	0.84
4	1000	0.005	100	25	0	0.002	0	0	0	6	0	0	0	0	0
4	1000	0.005	500	25	0	0.124	0.004	0.064	0.048	6	0.112	0.0322581	0.387097	0.516129	0.903226
4	1000	0.005	1000	25	0	0.296	0.03	0.214	0.174	7	0.274	0.101351	0.587838	0.722973	0.925676
32	100	0.005	100	2	0	0	0	0	0	3	0	NA	NA	NA	NA
32	100	0.005	500	2	0	0	0	0	0	3	0	NA	NA	NA	NA
32	100	0.005	1000	2	0	0	0	0	0	3	0	NA	NA	NA	NA
32	100	0.005	100	5	0	0	0	0	0	7	0	NA	NA	NA	NA
32	100	0.005	500	5	0	0	0	0	0	7	0	NA	NA	NA	NA
32	100	0.005	1000	5	0	0	0	0	0	7	0	NA	NA	NA	NA
32	100	0.005	100	10	0	0.002	0	0	0.002	8	0	0	1	0	0
32	100	0.005	500	10	0	0	0	0	0	14	0	NA	NA	NA	NA
32	100	0.005	1000	10	0	0	0	0	0	14	0	NA	NA	NA	NA
32	100	0.005	100	15	0	0	0	0	0	8	0	NA	NA	NA	NA
32	100	0.005	500	15	0	0	0	0	0	11	0	NA	NA	NA	NA
32	100	0.005	1000	15	0	0	0	0	0	10	0	NA	NA	NA	NA
32	100	0.005	100	25	0	0	0	0	0	8	0	NA	NA	NA	NA
32	100	0.005	500	25	0	0	0	0	0	9	0	NA	NA	NA	NA
32	100	0.005	1000	25	0	0	0	0	0	9	0	NA	NA	NA	NA
32	250	0.005	100	2	0	0	0	0	0	3	0	NA	NA	NA	NA
32	250	0.005	500	2	0	0	0	0	0	3	0	NA	NA	NA	NA
32	250	0.005	1000	2	0	0	0	0	0	3	0	NA	NA	NA	NA
32	250	0.005	100	5	0	0	0	0	0	6	0	NA	NA	NA	NA
32	250	0.005	500	5	0	0	0	0	0	8	0	NA	NA	NA	NA
32	250	0.005	1000	5	0	0	0	0	0	7	0	NA	NA	NA	NA
32	250	0.005	100	10	0	0	0	0	0	8	0	NA	NA	NA	NA
32	250	0.005	500	10	0	0	0	0	0	8	0	NA	NA	NA	NA
32	250	0.005	1000	10	0	0	0	0	0	13	0	NA	NA	NA	NA
32	250	0.005	100	15	0	0	0	0	0	8	0	NA	NA	NA	NA
32	250	0.005	500	15	0	0	0	0	0	8	0	NA	NA	NA	NA
32	250	0.005	1000	15	0	0	0	0	0	10	0	NA	NA	NA	NA
32	250	0.005	100	25	0	0	0	0	0	8	0	NA	NA	NA	NA
32	250	0.005	500	25	0	0	0	0	0	8	0	NA	NA	NA	NA
32	250	0.005	1000	25	0	0	0	0	0	9	0	NA	NA	NA	NA
32	500	0.005	100	2	0	0	0	0	0	3	0	NA	NA	NA	NA
32	500	0.005	500	2	0	0	0	0	0	3	0	NA	NA	NA	NA
32	500	0.005	1000	2	0	0	0	0	0	3	0	NA	NA	NA	NA
32	500	0.005	100	5	0	0	0	0	0	6	0	NA	NA	NA	NA
32	500	0.005	500	5	0	0.002	0	0	0	6	0	0	0	0	0
32	500	0.005	1000	5	0	0	0	0	0	8	0	NA	NA	NA	NA
32	500	0.005	100	10	0	0.002	0	0	0	7	0	0	0	0	0
32	500	0.005	500	10	0	0.002	0	0	0.002	8	0	0	1	0	0
32	500	0.005	1000	10	0	0	0	0	0	9	0	NA	NA	NA	NA
32	500	0.005	100	15	0	0	0	0	0	7	0	NA	NA	NA	NA
32	500	0.005	500	15	0	0	0	0	0	8	0	NA	NA	NA	NA
32	500	0.005	1000	15	0	0	0	0	0	9	0	NA	NA	NA	NA
32	500	0.005	100	25	0	0	0	0	0	7	0	NA	NA	NA	NA
32	500	0.005	500	25	0	0	0	0	0	8	0	NA	NA	NA	NA
32	500	0.005	1000	25	0	0.002	0.002	0.002	0.002	8	0.002	1	1	1	1
32	1000	0.005	100	2	0	0	0	0	0	3	0	NA	NA	NA	NA
32	1000	0.005	500	2	0	0	0	0	0	3	0	NA	NA	NA	NA
32	1000	0.005	1000	2	0	0	0	0	0	3	0	NA	NA	NA	NA
32	1000	0.005	100	5	0	0	0	0	0	6	0	NA	NA	NA	NA
32	1000	0.005	500	5	0	0	0	0	0	6	0	NA	NA	NA	NA
32	1000	0.005	1000	5	0	0	0	0	0	7	0	NA	NA	NA	NA
32	1000	0.005	100	10	0	0	0	0	0	7	0	NA	NA	NA	NA
32	1000	0.005	500	10	0	0	0	0	0	8	0	NA	NA	NA	NA
32	1000	0.005	1000	10	0	0	0	0	0	8	0	NA	NA	NA	NA
32	1000	0.005	100	15	0	0	0	0	0	7	0	NA	NA	NA	NA
32	1000	0.005	500	15	0	0	0	0	0	8	0	NA	NA	NA	NA
32	1000	0.005	1000	15	0	0.004	0.002	0.004	0.004	8	0.004	0.5	1	1	1
32	1000	0.005	100	25	0	0	0	0	0	8	0	NA	NA	NA	NA
32	1000	0.005	500	25	0	0.004	0.002	0.004	0.002	8	0.004	0.5	0.5	1	1
32	1000	0.005	1000	25	0	0.04	0.032	0.04	0.036	8	0.038	0.8	0.9	1	0.95
100	100	0.005	100	2	0	0	0	0	0	3	0	NA	NA	NA	NA
100	100	0.005	500	2	0	0	0	0	0	3	0	NA	NA	NA	NA
100	100	0.005	1000	2	0	0	0	0	0	3	0	NA	NA	NA	NA
100	100	0.005	100	5	0	0	0	0	0	7	0	NA	NA	NA	NA
100	100	0.005	500	5	0	0	0	0	0	8	0	NA	NA	NA	NA
100	100	0.005	1000	5	0	0	0	0	0	7	0	NA	NA	NA	NA
100	100	0.005	100	10	0	0	0	0	0	9	0	NA	NA	NA	NA
100	100	0.005	100	15	0	0	0	0	0	8	0	NA	NA	NA	NA
100	100	0.005	500	15	0	0	0	0	0	10	0	NA	NA	NA	NA
100	100	0.005	1000	15	0	0.002	0	0	0	10	0	0	0	0	0
100	100	0.005	100	25	0	0	0	0	0	8	0	NA	NA	NA	NA
100	100	0.005	500	25	0	0	0	0	0	9	0	NA	NA	NA	NA
100	100	0.005	1000	25	0	0	0	0	0	8	0	NA	NA	NA	NA
100	250	0.005	100	2	0	0	0	0	0	3	0	NA	NA	NA	NA
100	250	0.005	500	2	0	0	0	0	0	3	0	NA	NA	NA	NA
100	250	0.005	1000	2	0	0	0	0	0	3	0	NA	NA	NA	NA
100	250	0.005	100	5	0	0	0	0	0	7	0	NA	NA	NA	NA
100	250	0.005	500	5	0	0	0	0	0	8	0	NA	NA	NA	NA
100	250	0.005	1000	5	0	0	0	0	0	8	0	NA	NA	NA	NA
100	250	0.005	100	10	0	0	0	0	0	8	0	NA	NA	NA	NA
100	250	0.005	500	10	0	0	0	0	0	9	0	NA	NA	NA	NA
100	250	0.005	1000	10	0	0	0	0	0	12	0	NA	NA	NA	NA
100	250	0.005	100	15	0	0	0	0	0	8	0	NA	NA	NA	NA
100	250	0.005	500	15	0	0.002	0	0.002	0	8	0	0	0	1	0
100	250	0.005	1000	15	0	0	0	0	0	10	0	NA	NA	NA	NA
100	250	0.005	100	25	0	0	0	0	0	8	0	NA	NA	NA	NA
100	250	0.005	500	25	0	0	0	0	0	8	0	NA	NA	NA	NA
100	250	0.005	1000	25	0	0	0	0	0	9	0	NA	NA	NA	NA
100	500	0.005	100	2	0	0	0	0	0	3	0	NA	NA	NA	NA
100	500	0.005	500	2	0	0	0	0	0	3	0	NA	NA	NA	NA
100	500	0.005	1000	2	0	0	0	0	0	3	0	NA	NA	NA	NA
100	500	0.005	100	5	0	0	0	0	0	6	0	NA	NA	NA	NA
100	500	0.005	500	5	0	0	0	0	0	7	0	NA	NA	NA	NA
100	500	0.005	1000	5	0	0	0	0	0	8	0	NA	NA	NA	NA
100	500	0.005	100	10	0	0	0	0	0	8	0	NA	NA	NA	NA
100	500	0.005	500	10	0	0.002	0	0	0	8	0	0	0	0	0
100	500	0.005	1000	10	0	0	0	0	0	9	0	NA	NA	NA	NA
100	500	0.005	100	15	0	0	0	0	0	8	0	NA	NA	NA	NA
100	500	0.005	500	15	0	0	0	0	0	8	0	NA	NA	NA	NA
100	500	0.005	1000	15	0	0	0	0	0	9	0	NA	NA	NA	NA
100	500	0.005	100	25	0	0	0	0	0	8	0	NA	NA	NA	NA
100	500	0.005	500	25	0	0	0	0	0	8	0	NA	NA	NA	NA
100	500	0.005	1000	25	0	0.004	0.002	0.002	0.002	8	0.002	0.5	0.5	0.5	0.5
100	1000	0.005	100	2	0	0	0	0	0	3	0	NA	NA	NA	NA
100	1000	0.005	500	2	0	0	0	0	0	3	0	NA	NA	NA	NA
100	1000	0.005	1000	2	0	0	0	0	0	3	0	NA	NA	NA	NA
100	1000	0.005	100	5	0	0	0	0	0	6	0	NA	NA	NA	NA
100	1000	0.005	500	5	0	0	0	0	0	7	0	NA	NA	NA	NA
100	1000	0.005	1000	5	0	0	0	0	0	7	0	NA	NA	NA	NA
100	1000	0.005	100	10	0	0	0	0	0	8	0	NA	NA	NA	NA
100	1000	0.005	500	10	0	0	0	0	0	9	0	NA	NA	NA	NA
100	1000	0.005	1000	10	0	0.002	0.002	0.002	0.002	8	0.002	1	1	1	1
100	1000	0.005	100	15	0	0	0	0	0	8	0	NA	NA	NA	NA
100	1000	0.005	500	15	0	0	0	0	0	8	0	NA	NA	NA	NA
100	1000	0.005	1000	15	0	0.012	0.012	0.012	0.012	8	0.012	1	1	1	1
100	1000	0.005	100	25	0	0	0	0	0	8	0	NA	NA	NA	NA
100	1000	0.005	500	25	0	0.002	0.002	0.002	0.002	8	0.002	1	1	1	1
100	1000	0.005	1000	25	0	0.042	0.038	0.04	0.04	8	0.04	0.904762	0.952381	0.952381	0.952381
500	500	0.005	100	2	0	0	0	0	0	3	0	NA	NA	NA	NA
500	500	0.005	500	2	0	0	0	0	0	3	0	NA	NA	NA	NA
500	500	0.005	1000	2	0	0	0	0	0	3	0	NA	NA	NA	NA
500	500	0.005	100	5	0	0	0	0	0	7	0	NA	NA	NA	NA
500	500	0.005	500	5	0	0	0	0	0	7	0	NA	NA	NA	NA
500	500	0.005	1000	5	0	0	0	0	0	9	0	NA	NA	NA	NA
500	500	0.005	100	10	0	0	0	0	0	8	0	NA	NA	NA	NA
500	500	0.005	500	10	0	0	0	0	0	8	0	NA	NA	NA	NA
500	500	0.005	1000	10	0	0	0	0	0	9	0	NA	NA	NA	NA
500	500	0.005	100	15	0	0	0	0	0	8	0	NA	NA	NA	NA
500	500	0.005	500	15	0	0	0	0	0	8	0	NA	NA	NA	NA
500	500	0.005	1000	15	0	0	0	0	0	9	0	NA	NA	NA	NA
500	500	0.005	100	25	0	0	0	0	0	8	0	NA	NA	NA	NA
500	500	0.005	500	25	0	0	0	0	0	8	0	NA	NA	NA	NA
500	500	0.005	1000	25	0	0	0	0	0	8	0	NA	NA	NA	NA
500	1000	0.005	100	2	0	0	0	0	0	3	0	NA	NA	NA	NA
500	1000	0.005	500	2	0	0	0	0	0	3	0	NA	NA	NA	NA
500	1000	0.005	1000	2	0	0	0	0	0	3	0	NA	NA	NA	NA
500	1000	0.005	100	5	0	0	0	0	0	6	0	NA	NA	NA	NA
500	1000	0.005	500	5	0	0	0	0	0	7	0	NA	NA	NA	NA
500	1000	0.005	1000	5	0	0	0	0	0	7	0	NA	NA	NA	NA
500	1000	0.005	100	10	0	0	0	0	0	8	0	NA	NA	NA	NA
500	1000	0.005	500	10	0	0	0	0	0	9	0	NA	NA	NA	NA
500	1000	0.005	1000	10	0	0	0	0	0	9	0	NA	NA	NA	NA
500	1000	0.005	100	15	0	0.002	0	0	0	8	0	0	0	0	0
500	1000	0.005	500	15	0	0	0	0	0	8	0	NA	NA	NA	NA
500	1000	0.005	1000	15	0	0.006	0.006	0.006	0.006	8	0.006	1	1	1	1
500	1000	0.005	100	25	0	0.002	0	0	0	8	0	0	0	0	0
500	1000	0.005	500	25	0	0	0	0	0	9	0	NA	NA	NA	NA
500	1000	0.005	1000	25	0	0.036	0.034	0.036	0.034	8	0.036	0.944444	0.944444	1	1
4	100	0.05	100	2	0	0	0	0	0	3	0	NA	NA	NA	NA
4	100	0.05	500	2	0	0	0	0	0	3	0	NA	NA	NA	NA
4	100	0.05	1000	2	0	0	0	0	0	3	0	NA	NA	NA	NA
4	100	0.05	100	5	0	0.006	0	0	0	5	0.004	0	0	0	0.666667
4	100	0.05	500	5	0	0.002	0	0	0	7	0	0	0	0	0
4	100	0.05	1000	5	0	0	0	0	0	7	0	NA	NA	NA	NA
4	100	0.05	100	10	0	0.034	0	0.004	0	6	0.026	0	0	0.117647	0.764706
4	100	0.05	500	10	0	0.046	0	0	0	9	0.02	0	0	0	0.434783
4	100	0.05	1000	10	0	0.044	0	0.004	0	7	0.02	0	0	0.0909091	0.454545
4	100	0.05	100	15	0	0.13	0	0.022	0	6	0.116	0	0	0.169231	0.892308
4	100	0.05	500	15	0	0.178	0	0.024	0	7	0.126	0	0	0.134831	0.707865
4	100	0.05	1000	15	0	0.17	0	0.02	0	7	0.116	0	0	0.117647	0.682353
4	100	0.05	100	25	0	0.434	0	0.106	0.018	6	0.396	0	0.0414747	0.24424	0.912442
4	100	0.05	500	25	0	0.582	0	0.166	0.006	6	0.488	0	0.0103093	0.285223	0.838488
4	100	0.05	1000	25	0	0.446	0	0.104	0	7	0.338	0	0	0.233184	0.757848
4	250	0.05	100	2	0	0	0	0	0	3	0	NA	NA	NA	NA
4	250	0.05	500	2	0	0	0	0	0	3	0	NA	NA	NA	NA
4	250	0.05	1000	2	0	0	0	0	0	3	0	NA	NA	NA	NA
4	250	0.05	100	5	0	0.026	0	0.002	0	5	0.02	0	0	0.0769231	0.769231
4	250	0.05	500	5	0	0.038	0	0	0	7	0.018	0	0	0	0.473684
4	250	0.05	1000	5	0	0	0	0	0	7	0	NA	NA	NA	NA
4	250	0.05	100	10	0	0.28	0.002	0.06	0.014	6	0.266	0.00714286	0.05	0.214286	0.95
4	250	0.05	500	10	0	0.314	0	0.068	0.01	7	0.198	0	0.0318471	0.216561	0.630573
4	250	0.05	1000	10	0	0.156	0	0.028	0	9	0.048	0	0	0.179487	0.307692
4	250	0.05	100	15	0	0.704	0.006	0.186	0.06	6	0.686	0.00852273	0.0852273	0.264205	0.974432
4	250	0.05	500	15	0	0.57	0.002	0.168	0.016	7	0.434	0.00350877	0.0280702	0.294737	0.761404
4	250	0.05	1000	15	0	0.466	0	0.082	0.006	7	0.228	0	0.0128755	0.175966	0.48927
4	250	0.05	100	25	0	0.968	0.014	0.366	0.116	6	0.958	0.0144628	0.119835	0.378099	0.989669
4	250	0.05	500	25	0	0.79	0.01	0.306	0.068	7	0.616	0.0126582	0.0860759	0.387342	0.779747
4	250	0.05	1000	25	0	0.714	0.002	0.2	0.02	7	0.418	0.00280112	0.0280112	0.280112	0.585434
4	500	0.05	100	2	0	0	0	0	0	3	0	NA	NA	NA	NA
4	500	0.05	500	2	0	0	0	0	0	3	0	NA	NA	NA	NA
4	500	0.05	1000	2	0	0	0	0	0	3	0	NA	NA	NA	NA
4	500	0.05	100	5	0	0.164	0.002	0.024	0.006	5	0.152	0.0121951	0.0365854	0.146341	0.926829
4	500	0.05	500	5	0	0.298	0.002	0.042	0.01	5	0.232	0.00671141	0.033557	0.14094	0.778523
4	500	0.05	1000	5	0	0.07	0	0	0	7	0.032	0	0	0	0.457143
4	500	0.05	100	10	0	0.91	0.006	0.242	0.064	5	0.894	0.00659341	0.0703297	0.265934	0.982418
4	500	0.05	500	10	0	0.562	0.004	0.174	0.046	7	0.484	0.00711744	0.0818505	0.309609	0.86121
4	500	0.05	1000	10	0	0.428	0	0.042	0.012	7	0.186	0	0.0280374	0.0981308	0.434579
4	500	0.05	100	15	0	0.966	0.01	0.336	0.136	6	0.962	0.010352	0.140787	0.347826	0.995859
4	500	0.05	500	15	0	0.832	0.012	0.35	0.108	6	0.72	0.0144231	0.129808	0.420673	0.865385
4	500	0.05	1000	15	0	0.644	0.002	0.122	0.03	7	0.372	0.00310559	0.0465839	0.189441	0.57764
4	500	0.05	100	25	0	1	0.03	0.466	0.23	6	0.996	0.03	0.23	0.466	0.996
4	500	0.05	500	25	0	0.898	0.022	0.472	0.216	7	0.776	0.0244989	0.240535	0.525612	0.864143
4	500	0.05	1000	25	0	0.804	0.012	0.258	0.09	7	0.502	0.0149254	0.11194	0.320896	0.624378
4	1000	0.05	100	2	0	0	0	0	0	3	0	NA	NA	NA	NA
4	1000	0.05	500	2	0	0	0	0	0	3	0	NA	NA	NA	NA
4	1000	0.05	1000	2	0	0	0	0	0	3	0	NA	NA	NA	NA
4	1000	0.05	100	5	0	0.542	0	0.052	0.028	5	0.536	0	0.0516605	0.095941	0.98893
4	1000	0.05	500	5	0	0.628	0.01	0.166	0.084	5	0.576	0.0159236	0.133758	0.264331	0.917197
4	1000	0.05	1000	5	0	0.11	0	0.016	0	6	0.074	0	0	0.145455	0.672727
4	1000	0.05	100	10	0	0.966	0.014	0.27	0.118	6	0.954	0.0144928	0.122153	0.279503	0.987578
4	1000	0.05	500	10	0	0.89	0.012	0.404	0.196	6	0.794	0.0134831	0.220225	0.453933	0.892135
4	1000	0.05	1000	10	0	0.638	0	0.152	0.066	7	0.454	0	0.103448	0.238245	0.711599
4	1000	0.05	100	15	0	1	0.018	0.34	0.204	6	0.992	0.018	0.204	0.34	0.992
4	1000	0.05	500	15	0	0.974	0.014	0.554	0.274	6	0.89	0.0143737	0.281314	0.568789	0.913758
4	1000	0.05	1000	15	0	0.818	0.006	0.254	0.128	7	0.562	0.00733496	0.156479	0.310513	0.687042
4	1000	0.05	100	25	0	1	0.038	0.53	0.306	6	0.984	0.038	0.306	0.53	0.984
4	1000	0.05	500	25	0	1	0.04	0.708	0.418	6	0.908	0.04	0.418	0.708	0.908
4	1000	0.05	1000	25	0	0.922	0.018	0.392	0.236	7	0.644	0.0195228	0.255965	0.425163	0.698482
32	100	0.05	100	2	0	0	0	0	0	3	0	NA	NA	NA	NA
32	100	0.05	500	2	0	0	0	0	0	3	0	NA	NA	NA	NA
32	100	0.05	1000	2	0	0	0	0	0	3	0	NA	NA	NA	NA
32	100	0.05	100	5	0	0	0	0	0	7	0	NA	NA	NA	NA
32	100	0.05	500	5	0	0	0	0	0	7	0	NA	NA	NA	NA
32	100	0.05	1000	5	0	0	0	0	0	7	0	NA	NA	NA	NA
32	100	0.05	100	10	0	0	0	0	0	8	0	NA	NA	NA	NA
32	100	0.05	500	10	0	0	0	0	0	14	0	NA	NA	NA	NA
32	100	0.05	1000	10	0	0	0	0	0	14	0	NA	NA	NA	NA
32	100	0.05	100	15	0	0.008	0.004	0.006	0.004	8	0.004	0.5	0.5	0.75	0.5
32	100	0.05	500	15	0	0.006	0.004	0.006	0.004	11	0.004	0.666667	0.666667	1	0.666667
32	100	0.05	1000	15	0	0.008	0.004	0.008	0.006	10	0.004	0.5	0.75	1	0.5
32	100	0.05	100	25	0	0.048	0.04	0.046	0.04	8	0.046	0.833333	0.833333	0.958333	0.958333
32	100	0.05	500	25	0	0.092	0.07	0.084	0.074	9	0.084	0.76087	0.804348	0.913043	0.913043
32	100	0.05	1000	25	0	0.088	0.058	0.082	0.062	9	0.076	0.659091	0.704545	0.931818	0.863636
32	250	0.05	100	2	0	0	0	0	0	3	0	NA	NA	NA	NA
32	250	0.05	500	2	0	0	0	0	0	3	0	NA	NA	NA	NA
32	250	0.05	1000	2	0	0	0	0	0	3	0	NA	NA	NA	NA
32	250	0.05	100	5	0	0.002	0	0	0	6	0.002	0	0	0	1
32	250	0.05	500	5	0	0	0	0	0	8	0	NA	NA	NA	NA
32	250	0.05	1000	5	0	0.004	0	0	0	7	0.004	0	0	0	1
32	250	0.05	100	10	0	0.004	0.004	0.004	0.004	8	0.004	1	1	1	1
32	250	0.05	500	10	0	0.164	0.07	0.138	0.084	8	0.112	0.426829	0.512195	0.841463	0.682927
32	250	0.05	1000	10	0	0.036	0.018	0.032	0.02	13	0.024	0.5	0.555556	0.888889	0.666667
32	250	0.05	100	15	0	0.072	0.054	0.072	0.054	8	0.07	0.75	0.75	1	0.972222
32	250	0.05	500	15	0	0.34	0.17	0.314	0.206	8	0.272	0.5	0.605882	0.923529	0.8
32	250	0.05	1000	15	0	0.12	0.054	0.118	0.058	10	0.09	0.45	0.483333	0.983333	0.75
32	250	0.05	100	25	0	0.424	0.316	0.416	0.332	8	0.406	0.745283	0.783019	0.981132	0.957547
32	250	0.05	500	25	0	0.626	0.356	0.562	0.434	8	0.516	0.56869	0.693291	0.897764	0.824281
32	250	0.05	1000	25	0	0.454	0.252	0.446	0.29	9	0.394	0.555066	0.638767	0.982379	0.867841
32	500	0.05	100	2	0	0	0	0	0	3	0	NA	NA	NA	NA
32	500	0.05	500	2	0	0	0	0	0	3	0	NA	NA	NA	NA
32	500	0.05	1000	2	0	0	0	0	0	3	0	NA	NA	NA	NA
32	500	0.05	100	5	0	0.004	0	0	0	6	0.002	0	0	0	0.5
32	500	0.05	500	5	0	0.226	0.048	0.19	0.068	6	0.204	0.212389	0.300885	0.840708	0.902655
32	500	0.05	1000	5	0	0	0	0	0	8	0	NA	NA	NA	NA
32	500	0.05	100	10	0	0.194	0.118	0.176	0.126	7	0.18	0.608247	0.649485	0.907216	0.927835
32	500	0.05	500	10	0	0.48	0.22	0.406	0.276	8	0.38	0.458333	0.575	0.845833	0.791667
32	500	0.05	1000	10	0	0.302	0.104	0.238	0.13	9	0.186	0.344371	0.430464	0.788079	0.615894
32	500	0.05	100	15	0	0.564	0.36	0.514	0.382	7	0.52	0.638298	0.677305	0.911348	0.921986
32	500	0.05	500	15	0	0.728	0.36	0.616	0.464	8	0.57	0.494505	0.637363	0.846154	0.782967
32	500	0.05	1000	15	0	0.536	0.23	0.462	0.292	9	0.39	0.429104	0.544776	0.86194	0.727612
32	500	0.05	100	25	0	0.83	0.48	0.722	0.544	7	0.754	0.578313	0.655422	0.86988	0.908434
32	500	0.05	500	25	0	0.87	0.454	0.796	0.622	8	0.756	0.521839	0.714943	0.914943	0.868966
32	500	0.05	1000	25	0	0.814	0.402	0.75	0.54	8	0.674	0.493857	0.663391	0.921376	0.82801
32	1000	0.05	100	2	0	0	0	0	0	3	0	NA	NA	NA	NA
32	1000	0.05	500	2	0	0	0	0	0	3	0	NA	NA	NA	NA
32	1000	0.05	1000	2	0	0	0	0	0	3	0	NA	NA	NA	NA
32	1000	0.05	100	5	0	0.036	0.018	0.032	0.024	6	0.036	0.5	0.666667	0.888889	1
32	1000	0.05	500	5	0	0.454	0.076	0.408	0.194	6	0.434	0.167401	0.427313	0.898678	0.955947
32	1000	0.05	1000	5	0	0.24	0.02	0.188	0.024	7	0.222	0.0833333	0.1	0.783333	0.925
32	1000	0.05	100	10	0	0.57	0.328	0.526	0.392	7	0.55	0.575439	0.687719	0.922807	0.964912
32	1000	0.05	500	10	0	0.766	0.356	0.696	0.478	8	0.696	0.464752	0.624021	0.908616	0.908616
32	1000	0.05	1000	10	0	0.636	0.234	0.582	0.298	8	0.534	0.367925	0.468553	0.915094	0.839623
32	1000	0.05	100	15	0	0.866	0.472	0.746	0.554	7	0.816	0.545035	0.639723	0.861432	0.942263
32	1000	0.05	500	15	0	0.88	0.498	0.854	0.626	8	0.802	0.565909	0.711364	0.970455	0.911364
32	1000	0.05	1000	15	0	0.784	0.39	0.76	0.512	8	0.684	0.497449	0.653061	0.969388	0.872449
32	1000	0.05	100	25	0	0.964	0.548	0.84	0.638	8	0.92	0.568465	0.661826	0.871369	0.954357
32	1000	0.05	500	25	0	0.948	0.608	0.946	0.758	8	0.884	0.64135	0.799578	0.99789	0.932489
32	1000	0.05	1000	25	0	0.876	0.516	0.872	0.634	8	0.818	0.589041	0.723744	0.995434	0.93379
100	100	0.05	100	2	0	0	0	0	0	3	0	NA	NA	NA	NA
100	100	0.05	500	2	0	0	0	0	0	3	0	NA	NA	NA	NA
100	100	0.05	1000	2	0	0	0	0	0	3	0	NA	NA	NA	NA
100	100	0.05	100	5	0	0	0	0	0	7	0	NA	NA	NA	NA
100	100	0.05	500	5	0	0	0	0	0	8	0	NA	NA	NA	NA
100	100	0.05	1000	5	0	0	0	0	0	7	0	NA	NA	NA	NA
100	100	0.05	100	10	0	0	0	0	0	9	0	NA	NA	NA	NA
100	100	0.05	100	15	0	0.004	0.002	0.004	0.002	8	0.004	0.5	0.5	1	1
100	100	0.05	500	15	0	0.004	0.002	0.004	0.004	10	0.002	0.5	1	1	0.5
100	100	0.05	1000	15	0	0.002	0.002	0.002	0.002	10	0.002	1	1	1	1
100	100	0.05	100	25	0	0.034	0.028	0.034	0.032	8	0.034	0.823529	0.941176	1	1
100	100	0.05	500	25	0	0.068	0.056	0.068	0.06	9	0.068	0.823529	0.882353	1	1
100	100	0.05	1000	25	0	0.102	0.086	0.102	0.088	8	0.102	0.843137	0.862745	1	1
100	250	0.05	100	2	0	0	0	0	0	3	0	NA	NA	NA	NA
100	250	0.05	500	2	0	0	0	0	0	3	0	NA	NA	NA	NA
100	250	0.05	1000	2	0	0	0	0	0	3	0	NA	NA	NA	NA
100	250	0.05	100	5	0	0	0	0	0	7	0	NA	NA	NA	NA
100	250	0.05	500	5	0	0	0	0	0	8	0	NA	NA	NA	NA
100	250	0.05	1000	5	0	0	0	0	0	8	0	NA	NA	NA	NA
100	250	0.05	100	10	0	0.004	0.002	0.004	0.002	8	0.004	0.5	0.5	1	1
100	250	0.05	500	10	0	0.044	0.03	0.042	0.032	9	0.04	0.681818	0.727273	0.954545	0.909091
100	250	0.05	1000	10	0	0.014	0.008	0.014	0.01	12	0.012	0.571429	0.714286	1	0.857143
100	250	0.05	100	15	0	0.074	0.064	0.072	0.066	8	0.072	0.864865	0.891892	0.972973	0.972973
100	250	0.05	500	15	0	0.19	0.138	0.188	0.148	8	0.186	0.726316	0.778947	0.989474	0.978947
100	250	0.05	1000	15	0	0.072	0.05	0.072	0.052	10	0.066	0.694444	0.722222	1	0.916667
100	250	0.05	100	25	0	0.33	0.29	0.328	0.298	8	0.326	0.878788	0.90303	0.993939	0.987879
100	250	0.05	500	25	0	0.43	0.332	0.424	0.356	8	0.42	0.772093	0.827907	0.986047	0.976744
100	250	0.05	1000	25	0	0.306	0.256	0.306	0.26	9	0.306	0.836601	0.849673	1	1
100	500	0.05	100	2	0	0	0	0	0	3	0	NA	NA	NA	NA
100	500	0.05	500	2	0	0	0	0	0	3	0	NA	NA	NA	NA
100	500	0.05	1000	2	0	0	0	0	0	3	0	NA	NA	NA	NA
100	500	0.05	100	5	0	0.004	0	0	0	6	0	0	0	0	0
100	500	0.05	500	5	0	0.098	0.058	0.092	0.062	7	0.09	0.591837	0.632653	0.938776	0.918367
100	500	0.05	1000	5	0	0	0	0	0	8	0	NA	NA	NA	NA
100	500	0.05	100	10	0	0.068	0.062	0.068	0.064	8	0.068	0.911765	0.941176	1	1
100	500	0.05	500	10	0	0.298	0.236	0.292	0.252	8	0.284	0.791946	0.845638	0.979866	0.95302
100	500	0.05	1000	10	0	0.158	0.108	0.156	0.118	9	0.142	0.683544	0.746835	0.987342	0.898734
100	500	0.05	100	15	0	0.332	0.296	0.332	0.312	8	0.328	0.891566	0.939759	1	0.987952
100	500	0.05	500	15	0	0.508	0.38	0.496	0.43	8	0.47	0.748031	0.846457	0.976378	0.925197
100	500	0.05	1000	15	0	0.346	0.25	0.344	0.28	9	0.316	0.722543	0.809249	0.99422	0.913295
100	500	0.05	100	25	0	0.53	0.458	0.53	0.478	8	0.53	0.864151	0.901887	1	1
100	500	0.05	500	25	0	0.694	0.472	0.658	0.562	8	0.618	0.680115	0.809798	0.948127	0.89049
100	500	0.05	1000	25	0	0.636	0.454	0.624	0.514	8	0.594	0.713836	0.808176	0.981132	0.933962
100	1000	0.05	100	2	0	0	0	0	0	3	0	NA	NA	NA	NA
100	1000	0.05	500	2	0	0	0	0	0	3	0	NA	NA	NA	NA
100	1000	0.05	1000	2	0	0	0	0	0	3	0	NA	NA	NA	NA
100	1000	0.05	100	5	0	0.022	0.02	0.022	0.02	6	0.022	0.909091	0.909091	1	1
100	1000	0.05	500	5	0	0.186	0.102	0.182	0.122	7	0.18	0.548387	0.655914	0.978495	0.967742
100	1000	0.05	1000	5	0	0.156	0.086	0.144	0.092	7	0.15	0.551282	0.589744	0.923077	0.961538
100	1000	0.05	100	10	0	0.304	0.27	0.304	0.284	8	0.304	0.888158	0.934211	1	1
100	1000	0.05	500	10	0	0.486	0.362	0.466	0.418	9	0.46	0.744856	0.860082	0.958848	0.946502
100	1000	0.05	1000	10	0	0.466	0.312	0.444	0.35	8	0.412	0.669528	0.751073	0.95279	0.88412
100	1000	0.05	100	15	0	0.554	0.47	0.554	0.492	8	0.554	0.848375	0.888087	1	1
100	1000	0.05	500	15	0	0.762	0.508	0.702	0.636	8	0.678	0.666667	0.834646	0.92126	0.889764
100	1000	0.05	1000	15	0	0.716	0.468	0.662	0.566	8	0.622	0.653631	0.790503	0.924581	0.868715
100	1000	0.05	100	25	0	0.716	0.562	0.706	0.598	8	0.696	0.784916	0.835196	0.986034	0.972067
100	1000	0.05	500	25	0	0.91	0.588	0.81	0.742	8	0.79	0.646154	0.815385	0.89011	0.868132
100	1000	0.05	1000	25	0	0.86	0.556	0.79	0.684	8	0.752	0.646512	0.795349	0.918605	0.874419
500	500	0.05	100	2	0	0	0	0	0	3	0	NA	NA	NA	NA
500	500	0.05	500	2	0	0	0	0	0	3	0	NA	NA	NA	NA
500	500	0.05	1000	2	0	0	0	0	0	3	0	NA	NA	NA	NA
500	500	0.05	100	5	0	0	0	0	0	7	0	NA	NA	NA	NA
500	500	0.05	500	5	0	0.098	0.082	0.098	0.084	7	0.096	0.836735	0.857143	1	0.979592
500	500	0.05	1000	5	0	0	0	0	0	9	0	NA	NA	NA	NA
500	500	0.05	100	10	0	0.052	0.046	0.052	0.046	8	0.05	0.884615	0.884615	1	0.961538
500	500	0.05	500	10	0	0.272	0.226	0.272	0.24	8	0.26	0.830882	0.882353	1	0.955882
500	500	0.05	1000	10	0	0.152	0.114	0.152	0.124	9	0.144	0.75	0.815789	1	0.947368
500	500	0.05	100	15	0	0.352	0.332	0.352	0.342	8	0.35	0.943182	0.971591	1	0.994318
500	500	0.05	500	15	0	0.556	0.476	0.556	0.502	8	0.548	0.856115	0.902878	1	0.985612
500	500	0.05	1000	15	0	0.388	0.326	0.388	0.334	9	0.386	0.840206	0.860825	1	0.994845
500	500	0.05	100	25	0	0.59	0.554	0.59	0.564	8	0.59	0.938983	0.955932	1	1
500	500	0.05	500	25	0	0.722	0.612	0.722	0.658	8	0.714	0.847645	0.911357	1	0.98892
500	500	0.05	1000	25	0	0.668	0.566	0.668	0.6	8	0.658	0.847305	0.898204	1	0.98503
500	1000	0.05	100	2	0	0	0	0	0	3	0	NA	NA	NA	NA
500	1000	0.05	500	2	0	0	0	0	0	3	0	NA	NA	NA	NA
500	1000	0.05	1000	2	0	0	0	0	0	3	0	NA	NA	NA	NA
500	1000	0.05	100	5	0	0.014	0.012	0.014	0.012	6	0.014	0.857143	0.857143	1	1
500	1000	0.05	500	5	0	0.188	0.14	0.188	0.148	7	0.188	0.744681	0.787234	1	1
500	1000	0.05	1000	5	0	0.224	0.166	0.224	0.168	7	0.222	0.741071	0.75	1	0.991071
500	1000	0.05	100	10	0	0.332	0.298	0.332	0.314	8	0.332	0.89759	0.945783	1	1
500	1000	0.05	500	10	0	0.548	0.468	0.548	0.488	9	0.546	0.854015	0.890511	1	0.99635
500	1000	0.05	1000	10	0	0.424	0.366	0.424	0.366	9	0.424	0.863208	0.863208	1	1
500	1000	0.05	100	15	0	0.612	0.546	0.612	0.578	8	0.612	0.892157	0.944444	1	1
500	1000	0.05	500	15	0	0.786	0.642	0.786	0.714	8	0.776	0.816794	0.908397	1	0.987277
500	1000	0.05	1000	15	0	0.676	0.57	0.676	0.594	8	0.668	0.843195	0.878698	1	0.988166
500	1000	0.05	100	25	0	0.77	0.71	0.77	0.728	8	0.77	0.922078	0.945455	1	1
500	1000	0.05	500	25	0	0.9	0.764	0.9	0.84	9	0.892	0.848889	0.933333	1	0.991111
500	1000	0.05	1000	25	0	0.868	0.746	0.868	0.8	8	0.86	0.859447	0.921659	1	0.990783
4	100	0.1	100	2	0	0	0	0	0	3	0	NA	NA	NA	NA
4	100	0.1	500	2	0	0	0	0	0	3	0	NA	NA	NA	NA
4	100	0.1	1000	2	0	0	0	0	0	3	0	NA	NA	NA	NA
4	100	0.1	100	5	0	0.108	0	0.008	0	5	0.09	0	0	0.0740741	0.833333
4	100	0.1	500	5	0	0	0	0	0	7	0	NA	NA	NA	NA
4	100	0.1	1000	5	0	0	0	0	0	7	0	NA	NA	NA	NA
4	100	0.1	100	10	0	0.41	0	0.06	0.004	6	0.39	0	0.0097561	0.146341	0.95122
4	100	0.1	500	10	0	0.116	0	0.006	0	9	0.036	0	0	0.0517241	0.310345
4	100	0.1	1000	10	0	0.106	0	0.012	0	7	0.026	0	0	0.113208	0.245283
4	100	0.1	100	15	0	0.73	0	0.186	0.016	6	0.71	0	0.0219178	0.254795	0.972603
4	100	0.1	500	15	0	0.406	0	0.03	0	7	0.232	0	0	0.0738916	0.571429
4	100	0.1	1000	15	0	0.424	0	0.044	0	7	0.24	0	0	0.103774	0.566038
4	100	0.1	100	25	0	0.908	0.002	0.338	0.036	6	0.882	0.00220264	0.0396476	0.372247	0.971366
4	100	0.1	500	25	0	0.74	0.002	0.12	0.004	6	0.506	0.0027027	0.00540541	0.162162	0.683784
4	100	0.1	1000	25	0	0.662	0	0.104	0	7	0.384	0	0	0.1571	0.58006
4	250	0.1	100	2	0	0	0	0	0	3	0	NA	NA	NA	NA
4	250	0.1	500	2	0	0	0	0	0	3	0	NA	NA	NA	NA
4	250	0.1	1000	2	0	0	0	0	0	3	0	NA	NA	NA	NA
4	250	0.1	100	5	0	0.37	0	0.036	0.014	5	0.354	0	0.0378378	0.0972973	0.956757
4	250	0.1	500	5	0	0.034	0	0	0	7	0.014	0	0	0	0.411765
4	250	0.1	1000	5	0	0	0	0	0	7	0	NA	NA	NA	NA
4	250	0.1	100	10	0	0.858	0.004	0.28	0.058	6	0.842	0.004662	0.0675991	0.32634	0.981352
4	250	0.1	500	10	0	0.43	0	0.042	0.006	7	0.186	0	0.0139535	0.0976744	0.432558
4	250	0.1	1000	10	0	0.248	0	0.002	0.002	9	0.032	0	0.00806452	0.00806452	0.129032
4	250	0.1	100	15	0	0.97	0.008	0.418	0.108	6	0.938	0.00824742	0.11134	0.430928	0.96701
4	250	0.1	500	15	0	0.618	0	0.072	0.008	7	0.35	0	0.012945	0.116505	0.566343
4	250	0.1	1000	15	0	0.554	0	0.03	0	7	0.178	0	0	0.0541516	0.3213
4	250	0.1	100	25	0	1	0.012	0.592	0.17	6	0.978	0.012	0.17	0.592	0.978
4	250	0.1	500	25	0	0.814	0	0.148	0.032	7	0.494	0	0.039312	0.181818	0.60688
4	250	0.1	1000	25	0	0.734	0	0.108	0.006	7	0.268	0	0.00817439	0.147139	0.365123
4	500	0.1	100	2	0	0	0	0	0	3	0	NA	NA	NA	NA
4	500	0.1	500	2	0	0	0	0	0	3	0	NA	NA	NA	NA
4	500	0.1	1000	2	0	0	0	0	0	3	0	NA	NA	NA	NA
4	500	0.1	100	5	0	0.718	0	0.148	0.038	5	0.712	0	0.0529248	0.206128	0.991643
4	500	0.1	500	5	0	0.436	0.002	0.026	0.008	5	0.278	0.00458716	0.0183486	0.059633	0.637615
4	500	0.1	1000	5	0	0.12	0	0	0	7	0.028	0	0	0	0.233333
4	500	0.1	100	10	0	0.994	0.012	0.442	0.142	5	0.982	0.0120724	0.142857	0.444668	0.987928
4	500	0.1	500	10	0	0.656	0.004	0.078	0.016	7	0.448	0.00609756	0.0243902	0.118902	0.682927
4	500	0.1	1000	10	0	0.52	0	0.03	0.012	7	0.128	0	0.0230769	0.0576923	0.246154
4	500	0.1	100	15	0	0.998	0.022	0.596	0.222	6	0.992	0.0220441	0.222445	0.597194	0.993988
4	500	0.1	500	15	0	0.862	0	0.154	0.056	6	0.598	0	0.0649652	0.178654	0.693735
4	500	0.1	1000	15	0	0.7	0.002	0.046	0.02	7	0.216	0.00285714	0.0285714	0.0657143	0.308571
4	500	0.1	100	25	0	1	0.046	0.744	0.342	6	0.99	0.046	0.342	0.744	0.99
4	500	0.1	500	25	0	0.926	0.008	0.274	0.138	7	0.664	0.00863931	0.149028	0.295896	0.717063
4	500	0.1	1000	25	0	0.836	0.004	0.11	0.068	7	0.326	0.00478469	0.0813397	0.131579	0.389952
4	1000	0.1	100	2	0	0.028	0	0.002	0.002	3	0.028	0	0.0714286	0.0714286	1
4	1000	0.1	500	2	0	0	0	0	0	3	0	NA	NA	NA	NA
4	1000	0.1	1000	2	0	0	0	0	0	3	0	NA	NA	NA	NA
4	1000	0.1	100	5	0	0.926	0.002	0.218	0.106	5	0.918	0.00215983	0.114471	0.235421	0.991361
4	1000	0.1	500	5	0	0.68	0.004	0.094	0.042	5	0.538	0.00588235	0.0617647	0.138235	0.791176
4	1000	0.1	1000	5	0	0.19	0	0.012	0.002	6	0.096	0	0.0105263	0.0631579	0.505263
4	1000	0.1	100	10	0	1	0.022	0.564	0.212	6	0.99	0.022	0.212	0.564	0.99
4	1000	0.1	500	10	0	0.93	0.004	0.226	0.14	6	0.736	0.00430108	0.150538	0.243011	0.791398
4	1000	0.1	1000	10	0	0.736	0.002	0.082	0.05	7	0.406	0.00271739	0.0679348	0.111413	0.55163
4	1000	0.1	100	15	0	1	0.044	0.71	0.324	6	0.996	0.044	0.324	0.71	0.996
4	1000	0.1	500	15	0	0.996	0.014	0.324	0.216	6	0.8	0.0140562	0.216867	0.325301	0.803213
4	1000	0.1	1000	15	0	0.848	0	0.126	0.102	7	0.468	0	0.120283	0.148585	0.551887
4	1000	0.1	100	25	0	1	0.082	0.848	0.504	6	0.996	0.082	0.504	0.848	0.996
4	1000	0.1	500	25	0	1	0.022	0.488	0.31	6	0.802	0.022	0.31	0.488	0.802
4	1000	0.1	1000	25	0	0.96	0.008	0.23	0.126	7	0.508	0.00833333	0.13125	0.239583	0.529167
32	100	0.1	100	2	0	0	0	0	0	3	0	NA	NA	NA	NA
32	100	0.1	500	2	0	0	0	0	0	3	0	NA	NA	NA	NA
32	100	0.1	1000	2	0	0	0	0	0	3	0	NA	NA	NA	NA
32	100	0.1	100	5	0	0	0	0	0	7	0	NA	NA	NA	NA
32	100	0.1	500	5	0	0	0	0	0	7	0	NA	NA	NA	NA
32	100	0.1	1000	5	0	0	0	0	0	7	0	NA	NA	NA	NA
32	100	0.1	100	10	0	0.05	0.028	0.042	0.03	8	0.038	0.56	0.6	0.84	0.76
32	100	0.1	500	10	0	0.006	0	0.002	0	14	0	0	0	0.333333	0
32	100	0.1	1000	10	0	0	0	0	0	14	0	NA	NA	NA	NA
32	100	0.1	100	15	0	0.26	0.16	0.236	0.176	8	0.216	0.615385	0.676923	0.907692	0.830769
32	100	0.1	500	15	0	0.08	0.036	0.07	0.038	11	0.046	0.45	0.475	0.875	0.575
32	100	0.1	1000	15	0	0.076	0.034	0.066	0.036	10	0.044	0.447368	0.473684	0.868421	0.578947
32	100	0.1	100	25	0	0.54	0.302	0.486	0.348	8	0.456	0.559259	0.644444	0.9	0.844444
32	100	0.1	500	25	0	0.384	0.22	0.358	0.234	9	0.316	0.572917	0.609375	0.932292	0.822917
32	100	0.1	1000	25	0	0.342	0.196	0.318	0.206	9	0.276	0.573099	0.602339	0.929825	0.807018
32	250	0.1	100	2	0	0	0	0	0	3	0	NA	NA	NA	NA
32	250	0.1	500	2	0	0	0	0	0	3	0	NA	NA	NA	NA
32	250	0.1	1000	2	0	0	0	0	0	3	0	NA	NA	NA	NA
32	250	0.1	100	5	0	0.064	0.014	0.044	0.018	6	0.052	0.21875	0.28125	0.6875	0.8125
32	250	0.1	500	5	0	0	0	0	0	8	0	NA	NA	NA	NA
32	250	0.1	1000	5	0	0.044	0	0	0	7	0.03	0	0	0	0.681818
32	250	0.1	100	10	0	0.404	0.216	0.372	0.25	8	0.374	0.534653	0.618812	0.920792	0.925743
32	250	0.1	500	10	0	0.41	0.084	0.266	0.124	8	0.208	0.204878	0.302439	0.64878	0.507317
32	250	0.1	1000	10	0	0.152	0.02	0.098	0.026	13	0.064	0.131579	0.171053	0.644737	0.421053
32	250	0.1	100	15	0	0.692	0.38	0.586	0.44	8	0.604	0.549133	0.635838	0.846821	0.872832
32	250	0.1	500	15	0	0.65	0.234	0.48	0.31	8	0.392	0.36	0.476923	0.738462	0.603077
32	250	0.1	1000	15	0	0.374	0.08	0.296	0.116	10	0.172	0.213904	0.31016	0.791444	0.459893
32	250	0.1	100	25	0	0.924	0.464	0.688	0.572	8	0.752	0.502165	0.619048	0.744589	0.813853
32	250	0.1	500	25	0	0.812	0.37	0.678	0.476	8	0.624	0.455665	0.586207	0.834975	0.768473
32	250	0.1	1000	25	0	0.72	0.27	0.612	0.344	9	0.492	0.375	0.477778	0.85	0.683333
32	500	0.1	100	2	0	0	0	0	0	3	0	NA	NA	NA	NA
32	500	0.1	500	2	0	0	0	0	0	3	0	NA	NA	NA	NA
32	500	0.1	1000	2	0	0	0	0	0	3	0	NA	NA	NA	NA
32	500	0.1	100	5	0	0.328	0.074	0.234	0.124	6	0.318	0.22561	0.378049	0.713415	0.969512
32	500	0.1	500	5	0	0.396	0.05	0.256	0.066	6	0.346	0.126263	0.166667	0.646465	0.873737
32	500	0.1	1000	5	0	0	0	0	0	8	0	NA	NA	NA	NA
32	500	0.1	100	10	0	0.84	0.384	0.706	0.456	7	0.786	0.457143	0.542857	0.840476	0.935714
32	500	0.1	500	10	0	0.652	0.214	0.524	0.256	8	0.494	0.328221	0.392638	0.803681	0.757669
32	500	0.1	1000	10	0	0.532	0.106	0.366	0.128	9	0.31	0.199248	0.240602	0.68797	0.582707
32	500	0.1	100	15	0	0.96	0.488	0.772	0.572	7	0.87	0.508333	0.595833	0.804167	0.90625
32	500	0.1	500	15	0	0.812	0.378	0.738	0.45	8	0.642	0.465517	0.554187	0.908867	0.79064
32	500	0.1	1000	15	0	0.688	0.22	0.578	0.27	9	0.454	0.319767	0.392442	0.840116	0.659884
32	500	0.1	100	25	0	0.976	0.566	0.844	0.652	7	0.894	0.579918	0.668033	0.864754	0.915984
32	500	0.1	500	25	0	0.872	0.482	0.852	0.604	8	0.756	0.552752	0.692661	0.977064	0.866972
32	500	0.1	1000	25	0	0.818	0.4	0.788	0.48	8	0.64	0.488998	0.586797	0.963325	0.782396
32	1000	0.1	100	2	0	0.004	0	0	0	3	0.004	0	0	0	1
32	1000	0.1	500	2	0	0	0	0	0	3	0	NA	NA	NA	NA
32	1000	0.1	1000	2	0	0	0	0	0	3	0	NA	NA	NA	NA
32	1000	0.1	100	5	0	0.714	0.218	0.498	0.32	6	0.696	0.305322	0.448179	0.697479	0.97479
32	1000	0.1	500	5	0	0.556	0.07	0.456	0.158	6	0.522	0.125899	0.284173	0.820144	0.938849
32	1000	0.1	1000	5	0	0.332	0.032	0.204	0.04	7	0.298	0.0963855	0.120482	0.614458	0.89759
32	1000	0.1	100	10	0	0.966	0.448	0.82	0.584	7	0.942	0.463768	0.604555	0.848861	0.975155
32	1000	0.1	500	10	0	0.796	0.336	0.782	0.448	8	0.77	0.422111	0.562814	0.982412	0.967337
32	1000	0.1	1000	10	0	0.676	0.212	0.62	0.252	8	0.59	0.313609	0.372781	0.91716	0.872781
32	1000	0.1	100	15	0	0.984	0.512	0.9	0.652	7	0.968	0.520325	0.662602	0.914634	0.98374
32	1000	0.1	500	15	0	0.88	0.488	0.876	0.594	8	0.864	0.554545	0.675	0.995455	0.981818
32	1000	0.1	1000	15	0	0.82	0.39	0.798	0.458	8	0.746	0.47561	0.558537	0.973171	0.909756
32	1000	0.1	100	25	0	0.992	0.582	0.958	0.738	8	0.986	0.586694	0.743952	0.965726	0.993952
32	1000	0.1	500	25	0	0.938	0.614	0.938	0.706	8	0.916	0.654584	0.752665	1	0.976546
32	1000	0.1	1000	25	0	0.882	0.508	0.876	0.588	8	0.822	0.575964	0.666667	0.993197	0.931973
100	100	0.1	100	2	0	0	0	0	0	3	0	NA	NA	NA	NA
100	100	0.1	500	2	0	0	0	0	0	3	0	NA	NA	NA	NA
100	100	0.1	1000	2	0	0	0	0	0	3	0	NA	NA	NA	NA
100	100	0.1	100	5	0	0	0	0	0	7	0	NA	NA	NA	NA
100	100	0.1	500	5	0	0	0	0	0	8	0	NA	NA	NA	NA
100	100	0.1	1000	5	0	0	0	0	0	7	0	NA	NA	NA	NA
100	100	0.1	100	10	0	0.02	0.014	0.02	0.016	9	0.02	0.7	0.8	1	1
100	100	0.1	100	15	0	0.148	0.124	0.146	0.124	8	0.146	0.837838	0.837838	0.986486	0.986486
100	100	0.1	500	15	0	0.05	0.036	0.05	0.036	10	0.048	0.72	0.72	1	0.96
100	100	0.1	1000	15	0	0.04	0.026	0.04	0.026	10	0.038	0.65	0.65	1	0.95
100	100	0.1	100	25	0	0.364	0.314	0.362	0.32	8	0.36	0.862637	0.879121	0.994505	0.989011
100	100	0.1	500	25	0	0.23	0.182	0.23	0.188	9	0.226	0.791304	0.817391	1	0.982609
100	100	0.1	1000	25	0	0.268	0.214	0.264	0.218	8	0.256	0.798507	0.813433	0.985075	0.955224
100	250	0.1	100	2	0	0	0	0	0	3	0	NA	NA	NA	NA
100	250	0.1	500	2	0	0	0	0	0	3	0	NA	NA	NA	NA
100	250	0.1	1000	2	0	0	0	0	0	3	0	NA	NA	NA	NA
100	250	0.1	100	5	0	0	0	0	0	7	0	NA	NA	NA	NA
100	250	0.1	500	5	0	0	0	0	0	8	0	NA	NA	NA	NA
100	250	0.1	1000	5	0	0	0	0	0	8	0	NA	NA	NA	NA
100	250	0.1	100	10	0	0.288	0.236	0.286	0.254	8	0.284	0.819444	0.881944	0.993056	0.986111
100	250	0.1	500	10	0	0.176	0.114	0.168	0.122	9	0.16	0.647727	0.693182	0.954545	0.909091
100	250	0.1	1000	10	0	0.1	0.05	0.096	0.052	12	0.09	0.5	0.52	0.96	0.9
100	250	0.1	100	15	0	0.494	0.396	0.488	0.424	8	0.482	0.801619	0.8583	0.987854	0.975709
100	250	0.1	500	15	0	0.428	0.268	0.4	0.29	8	0.366	0.626168	0.67757	0.934579	0.85514
100	250	0.1	1000	15	0	0.198	0.138	0.194	0.144	10	0.176	0.69697	0.727273	0.979798	0.888889
100	250	0.1	100	25	0	0.664	0.492	0.644	0.544	8	0.618	0.740964	0.819277	0.96988	0.930723
100	250	0.1	500	25	0	0.646	0.448	0.61	0.492	8	0.574	0.693498	0.76161	0.944272	0.888545
100	250	0.1	1000	25	0	0.506	0.366	0.492	0.386	9	0.468	0.72332	0.762846	0.972332	0.924901
100	500	0.1	100	2	0	0	0	0	0	3	0	NA	NA	NA	NA
100	500	0.1	500	2	0	0	0	0	0	3	0	NA	NA	NA	NA
100	500	0.1	1000	2	0	0	0	0	0	3	0	NA	NA	NA	NA
100	500	0.1	100	5	0	0.15	0.1	0.14	0.116	6	0.146	0.666667	0.773333	0.933333	0.973333
100	500	0.1	500	5	0	0.182	0.098	0.16	0.1	7	0.172	0.538462	0.549451	0.879121	0.945055
100	500	0.1	1000	5	0	0.012	0	0	0	8	0.012	0	0	0	1
100	500	0.1	100	10	0	0.554	0.44	0.546	0.484	8	0.544	0.794224	0.873646	0.98556	0.981949
100	500	0.1	500	10	0	0.474	0.29	0.432	0.316	8	0.4	0.611814	0.666667	0.911392	0.843882
100	500	0.1	1000	10	0	0.32	0.168	0.278	0.186	9	0.236	0.525	0.58125	0.86875	0.7375
100	500	0.1	100	15	0	0.72	0.538	0.688	0.578	8	0.688	0.747222	0.802778	0.955556	0.955556
100	500	0.1	500	15	0	0.694	0.456	0.622	0.508	8	0.586	0.657061	0.731988	0.896254	0.84438
100	500	0.1	1000	15	0	0.572	0.342	0.518	0.384	9	0.464	0.597902	0.671329	0.905594	0.811189
100	500	0.1	100	25	0	0.88	0.576	0.772	0.644	8	0.786	0.654545	0.731818	0.877273	0.893182
100	500	0.1	500	25	0	0.872	0.52	0.74	0.638	8	0.71	0.59633	0.731651	0.848624	0.81422
100	500	0.1	1000	25	0	0.832	0.486	0.716	0.568	8	0.664	0.584135	0.682692	0.860577	0.798077
100	1000	0.1	100	2	0	0.002	0	0.002	0	3	0.002	0	0	1	1
100	1000	0.1	500	2	0	0	0	0	0	3	0	NA	NA	NA	NA
100	1000	0.1	1000	2	0	0	0	0	0	3	0	NA	NA	NA	NA
100	1000	0.1	100	5	0	0.44	0.258	0.408	0.312	6	0.43	0.586364	0.709091	0.927273	0.977273
100	1000	0.1	500	5	0	0.296	0.116	0.284	0.134	7	0.288	0.391892	0.452703	0.959459	0.972973
100	1000	0.1	1000	5	0	0.316	0.094	0.264	0.1	7	0.286	0.297468	0.316456	0.835443	0.905063
100	1000	0.1	100	10	0	0.766	0.548	0.736	0.604	8	0.748	0.715405	0.788512	0.960836	0.976501
100	1000	0.1	500	10	0	0.692	0.436	0.616	0.502	9	0.608	0.630058	0.725434	0.890173	0.878613
100	1000	0.1	1000	10	0	0.672	0.358	0.566	0.414	8	0.538	0.532738	0.616071	0.842262	0.800595
100	1000	0.1	100	15	0	0.898	0.622	0.806	0.684	8	0.854	0.69265	0.761693	0.89755	0.951002
100	1000	0.1	500	15	0	0.906	0.576	0.782	0.686	8	0.756	0.635762	0.757174	0.863135	0.834437
100	1000	0.1	1000	15	0	0.836	0.5	0.736	0.562	8	0.678	0.598086	0.672249	0.880383	0.811005
100	1000	0.1	100	25	0	0.99	0.654	0.868	0.734	8	0.926	0.660606	0.741414	0.876768	0.935354
100	1000	0.1	500	25	0	0.962	0.66	0.902	0.778	8	0.858	0.686071	0.808732	0.93763	0.891892
100	1000	0.1	1000	25	0	0.912	0.602	0.878	0.69	8	0.78	0.660088	0.756579	0.962719	0.855263
500	500	0.1	100	2	0	0	0	0	0	3	0	NA	NA	NA	NA
500	500	0.1	500	2	0	0	0	0	0	3	0	NA	NA	NA	NA
500	500	0.1	1000	2	0	0	0	0	0	3	0	NA	NA	NA	NA
500	500	0.1	100	5	0	0.024	0.022	0.024	0.024	7	0.024	0.916667	1	1	1
500	500	0.1	500	5	0	0.194	0.14	0.192	0.146	7	0.19	0.721649	0.752577	0.989691	0.979381
500	500	0.1	1000	5	0	0	0	0	0	9	0	NA	NA	NA	NA
500	500	0.1	100	10	0	0.62	0.548	0.62	0.57	8	0.62	0.883871	0.919355	1	1
500	500	0.1	500	10	0	0.468	0.39	0.468	0.416	8	0.46	0.833333	0.888889	1	0.982906
500	500	0.1	1000	10	0	0.308	0.244	0.308	0.256	9	0.3	0.792208	0.831169	1	0.974026
500	500	0.1	100	15	0	0.766	0.67	0.766	0.718	8	0.764	0.874674	0.937337	1	0.997389
500	500	0.1	500	15	0	0.704	0.592	0.704	0.636	8	0.694	0.840909	0.903409	1	0.985795
500	500	0.1	1000	15	0	0.556	0.466	0.556	0.488	9	0.544	0.838129	0.877698	1	0.978417
500	500	0.1	100	25	0	0.888	0.772	0.888	0.826	8	0.886	0.869369	0.93018	1	0.997748
500	500	0.1	500	25	0	0.87	0.73	0.87	0.788	8	0.858	0.83908	0.905747	1	0.986207
500	500	0.1	1000	25	0	0.8	0.672	0.8	0.712	8	0.786	0.84	0.89	1	0.9825
500	1000	0.1	100	2	0	0.002	0.002	0.002	0.002	3	0.002	1	1	1	1
500	1000	0.1	500	2	0	0	0	0	0	3	0	NA	NA	NA	NA
500	1000	0.1	1000	2	0	0	0	0	0	3	0	NA	NA	NA	NA
500	1000	0.1	100	5	0	0.446	0.362	0.446	0.406	6	0.444	0.811659	0.910314	1	0.995516
500	1000	0.1	500	5	0	0.278	0.218	0.278	0.222	7	0.278	0.784173	0.798561	1	1
500	1000	0.1	1000	5	0	0.3	0.216	0.3	0.216	7	0.298	0.72	0.72	1	0.993333
500	1000	0.1	100	10	0	0.82	0.742	0.82	0.776	8	0.82	0.904878	0.946341	1	1
500	1000	0.1	500	10	0	0.7	0.614	0.7	0.632	9	0.696	0.877143	0.902857	1	0.994286
500	1000	0.1	1000	10	0	0.55	0.456	0.55	0.464	9	0.546	0.829091	0.843636	1	0.992727
500	1000	0.1	100	15	0	0.928	0.82	0.928	0.866	8	0.928	0.883621	0.93319	1	1
500	1000	0.1	500	15	0	0.896	0.768	0.896	0.808	8	0.888	0.857143	0.901786	1	0.991071
500	1000	0.1	1000	15	0	0.822	0.696	0.822	0.724	8	0.814	0.846715	0.880779	1	0.990268
500	1000	0.1	100	25	0	0.986	0.886	0.986	0.918	8	0.982	0.89858	0.931034	1	0.995943
500	1000	0.1	500	25	0	0.954	0.846	0.954	0.882	9	0.948	0.886792	0.924528	1	0.993711
500	1000	0.1	1000	25	0	0.918	0.81	0.918	0.834	8	0.914	0.882353	0.908497	1	0.995643
4	100	0.2	100	2	0	0.002	0	0	0	3	0.002	0	0	0	1
4	100	0.2	500	2	0	0	0	0	0	3	0	NA	NA	NA	NA
4	100	0.2	1000	2	0	0	0	0	0	3	0	NA	NA	NA	NA
4	100	0.2	100	5	0	0.274	0	0.008	0.002	5	0.216	0	0.00729927	0.0291971	0.788321
4	100	0.2	500	5	0	0.008	0	0	0	7	0.004	0	0	0	0.5
4	100	0.2	1000	5	0	0.004	0	0	0	7	0.004	0	0	0	1
4	100	0.2	100	10	0	0.648	0	0.074	0.008	6	0.576	0	0.0123457	0.114198	0.888889
4	100	0.2	500	10	0	0.132	0	0	0	9	0.034	0	0	0	0.257576
4	100	0.2	1000	10	0	0.146	0	0	0	7	0.038	0	0	0	0.260274
4	100	0.2	100	15	0	0.848	0	0.174	0.014	6	0.778	0	0.0165094	0.205189	0.917453
4	100	0.2	500	15	0	0.51	0	0.02	0	7	0.198	0	0	0.0392157	0.388235
4	100	0.2	1000	15	0	0.52	0	0.024	0	7	0.2	0	0	0.0461538	0.384615
4	100	0.2	100	25	0	0.934	0.004	0.276	0.024	6	0.856	0.00428266	0.0256959	0.295503	0.916488
4	100	0.2	500	25	0	0.788	0	0.042	0	6	0.384	0	0	0.0532995	0.48731
4	100	0.2	1000	25	0	0.71	0	0.054	0	7	0.302	0	0	0.0760563	0.425352
4	250	0.2	100	2	0	0.004	0	0	0	3	0.004	0	0	0	1
4	250	0.2	500	2	0	0	0	0	0	3	0	NA	NA	NA	NA
4	250	0.2	1000	2	0	0	0	0	0	3	0	NA	NA	NA	NA
4	250	0.2	100	5	0	0.666	0	0.062	0.01	5	0.6	0	0.015015	0.0930931	0.900901
4	250	0.2	500	5	0	0.122	0	0.002	0	7	0.042	0	0	0.0163934	0.344262
4	250	0.2	1000	5	0	0.006	0	0	0	7	0.004	0	0	0	0.666667
4	250	0.2	100	10	0	0.91	0.002	0.218	0.036	6	0.838	0.0021978	0.0395604	0.23956	0.920879
4	250	0.2	500	10	0	0.516	0	0.016	0	7	0.164	0	0	0.0310078	0.317829
4	250	0.2	1000	10	0	0.302	0	0.008	0	9	0.04	0	0	0.0264901	0.13245
4	250	0.2	100	15	0	0.986	0.004	0.358	0.064	6	0.918	0.0040568	0.0649087	0.363083	0.931034
4	250	0.2	500	15	0	0.684	0	0.034	0.004	7	0.226	0	0.00584795	0.0497076	0.330409
4	250	0.2	1000	15	0	0.628	0	0.02	0.004	7	0.124	0	0.00636943	0.0318471	0.197452
4	250	0.2	100	25	0	1	0.008	0.474	0.128	6	0.946	0.008	0.128	0.474	0.946
4	250	0.2	500	25	0	0.828	0	0.05	0.006	7	0.276	0	0.00724638	0.0603865	0.333333
4	250	0.2	1000	25	0	0.796	0	0.042	0.006	7	0.154	0	0.00753769	0.0527638	0.193467
4	500	0.2	100	2	0	0.016	0	0.004	0	3	0.016	0	0	0.25	1
4	500	0.2	500	2	0	0	0	0	0	3	0	NA	NA	NA	NA
4	500	0.2	1000	2	0	0	0	0	0	3	0	NA	NA	NA	NA
4	500	0.2	100	5	0	0.884	0.002	0.15	0.06	5	0.848	0.00226244	0.0678733	0.169683	0.959276
4	500	0.2	500	5	0	0.532	0	0.02	0.004	5	0.286	0	0.0075188	0.037594	0.537594
4	500	0.2	1000	5	0	0.164	0	0.004	0	7	0.042	0	0	0.0243902	0.256098
4	500	0.2	100	10	0	1	0.004	0.354	0.102	5	0.95	0.004	0.102	0.354	0.95
4	500	0.2	500	10	0	0.72	0.002	0.054	0.016	7	0.37	0.00277778	0.0222222	0.075	0.513889
4	500	0.2	1000	10	0	0.594	0	0.018	0.004	7	0.12	0	0.00673401	0.030303	0.20202
4	500	0.2	100	15	0	1	0.008	0.526	0.164	6	0.962	0.008	0.164	0.526	0.962
4	500	0.2	500	15	0	0.884	0	0.086	0.026	6	0.462	0	0.0294118	0.0972851	0.522624
4	500	0.2	1000	15	0	0.726	0	0.04	0.016	7	0.15	0	0.0220386	0.0550964	0.206612
4	500	0.2	100	25	0	1	0.03	0.714	0.286	6	0.972	0.03	0.286	0.714	0.972
4	500	0.2	500	25	0	0.95	0.006	0.112	0.052	7	0.474	0.00631579	0.0547368	0.117895	0.498947
4	500	0.2	1000	25	0	0.846	0.002	0.062	0.012	7	0.202	0.00236407	0.0141844	0.0732861	0.238771
4	1000	0.2	100	2	0	0.11	0	0.02	0	3	0.11	0	0	0.181818	1
4	1000	0.2	500	2	0	0	0	0	0	3	0	NA	NA	NA	NA
4	1000	0.2	1000	2	0	0	0	0	0	3	0	NA	NA	NA	NA
4	1000	0.2	100	5	0	0.95	0.008	0.292	0.112	5	0.932	0.00842105	0.117895	0.307368	0.981053
4	1000	0.2	500	5	0	0.756	0.002	0.04	0.024	5	0.498	0.0026455	0.031746	0.0529101	0.65873
4	1000	0.2	1000	5	0	0.306	0	0.002	0	6	0.11	0	0	0.00653595	0.359477
4	1000	0.2	100	10	0	1	0.014	0.608	0.254	6	0.97	0.014	0.254	0.608	0.97
4	1000	0.2	500	10	0	0.936	0	0.11	0.058	6	0.54	0	0.0619658	0.117521	0.576923
4	1000	0.2	1000	10	0	0.78	0	0.046	0.018	7	0.296	0	0.0230769	0.0589744	0.379487
4	1000	0.2	100	15	0	1	0.04	0.752	0.35	6	0.968	0.04	0.35	0.752	0.968
4	1000	0.2	500	15	0	0.994	0.004	0.186	0.1	6	0.606	0.00402414	0.100604	0.187123	0.609658
4	1000	0.2	1000	15	0	0.864	0.002	0.06	0.04	7	0.32	0.00231481	0.0462963	0.0694444	0.37037
4	1000	0.2	100	25	0	1	0.074	0.894	0.502	6	0.99	0.074	0.502	0.894	0.99
4	1000	0.2	500	25	0	1	0.012	0.252	0.166	6	0.582	0.012	0.166	0.252	0.582
4	1000	0.2	1000	25	0	0.97	0.008	0.114	0.068	7	0.322	0.00824742	0.0701031	0.117526	0.331959
32	100	0.2	100	2	0	0	0	0	0	3	0	NA	NA	NA	NA
32	100	0.2	500	2	0	0	0	0	0	3	0	NA	NA	NA	NA
32	100	0.2	1000	2	0	0	0	0	0	3	0	NA	NA	NA	NA
32	100	0.2	100	5	0	0.088	0.012	0.068	0.012	7	0.078	0.136364	0.136364	0.772727	0.886364
32	100	0.2	500	5	0	0.038	0	0	0	7	0.022	0	0	0	0.578947
32	100	0.2	1000	5	0	0.026	0	0	0	7	0.016	0	0	0	0.615385
32	100	0.2	100	10	0	0.366	0.146	0.286	0.166	8	0.262	0.398907	0.453552	0.781421	0.715847
32	100	0.2	500	10	0	0.086	0	0.03	0.002	14	0.026	0	0.0232558	0.348837	0.302326
32	100	0.2	1000	10	0	0.068	0	0.022	0	14	0.006	0	0	0.323529	0.0882353
32	100	0.2	100	15	0	0.646	0.296	0.496	0.334	8	0.456	0.458204	0.517028	0.767802	0.705882
32	100	0.2	500	15	0	0.238	0.052	0.184	0.062	11	0.108	0.218487	0.260504	0.773109	0.453782
32	100	0.2	1000	15	0	0.232	0.04	0.172	0.046	10	0.106	0.172414	0.198276	0.741379	0.456897
32	100	0.2	100	25	0	0.832	0.406	0.618	0.492	8	0.59	0.487981	0.591346	0.742788	0.709135
32	100	0.2	500	25	0	0.662	0.246	0.506	0.276	9	0.438	0.371601	0.416918	0.76435	0.661631
32	100	0.2	1000	25	0	0.636	0.224	0.506	0.242	9	0.398	0.352201	0.380503	0.795597	0.625786
32	250	0.2	100	2	0	0.004	0	0.002	0	3	0.004	0	0	0.5	1
32	250	0.2	500	2	0	0	0	0	0	3	0	NA	NA	NA	NA
32	250	0.2	1000	2	0	0	0	0	0	3	0	NA	NA	NA	NA
32	250	0.2	100	5	0	0.516	0.06	0.358	0.162	6	0.494	0.116279	0.313953	0.693798	0.957364
32	250	0.2	500	5	0	0.044	0	0	0	8	0.034	0	0	0	0.772727
32	250	0.2	1000	5	0	0.208	0	0	0	7	0.154	0	0	0	0.740385
32	250	0.2	100	10	0	0.786	0.284	0.68	0.41	8	0.674	0.361323	0.521628	0.86514	0.857506
32	250	0.2	500	10	0	0.588	0.104	0.358	0.12	8	0.348	0.176871	0.204082	0.608844	0.591837
32	250	0.2	1000	10	0	0.372	0.02	0.154	0.024	13	0.208	0.0537634	0.0645161	0.413978	0.55914
32	250	0.2	100	15	0	0.898	0.416	0.738	0.52	8	0.74	0.463252	0.579065	0.821826	0.824053
32	250	0.2	500	15	0	0.716	0.204	0.534	0.232	8	0.482	0.284916	0.324022	0.74581	0.673184
32	250	0.2	1000	15	0	0.552	0.086	0.372	0.102	10	0.268	0.155797	0.184783	0.673913	0.485507
32	250	0.2	100	25	0	0.96	0.532	0.876	0.658	8	0.806	0.554167	0.685417	0.9125	0.839583
32	250	0.2	500	25	0	0.82	0.39	0.752	0.442	8	0.6	0.47561	0.539024	0.917073	0.731707
32	250	0.2	1000	25	0	0.762	0.284	0.646	0.316	9	0.518	0.372703	0.414698	0.847769	0.67979
32	500	0.2	100	2	0	0.046	0	0.02	0.002	3	0.046	0	0.0434783	0.434783	1
32	500	0.2	500	2	0	0	0	0	0	3	0	NA	NA	NA	NA
32	500	0.2	1000	2	0	0	0	0	0	3	0	NA	NA	NA	NA
32	500	0.2	100	5	0	0.764	0.152	0.528	0.344	6	0.702	0.198953	0.450262	0.691099	0.918848
32	500	0.2	500	5	0	0.488	0.056	0.236	0.066	6	0.394	0.114754	0.135246	0.483607	0.807377
32	500	0.2	1000	5	0	0.044	0	0	0	8	0.036	0	0	0	0.818182
32	500	0.2	100	10	0	0.934	0.382	0.894	0.608	7	0.872	0.408994	0.650964	0.957173	0.933619
32	500	0.2	500	10	0	0.674	0.182	0.542	0.208	8	0.57	0.27003	0.308605	0.804154	0.845697
32	500	0.2	1000	10	0	0.562	0.088	0.328	0.102	9	0.37	0.156584	0.181495	0.58363	0.658363
32	500	0.2	100	15	0	0.966	0.484	0.94	0.666	7	0.916	0.501035	0.689441	0.973085	0.94824
32	500	0.2	500	15	0	0.808	0.37	0.754	0.394	8	0.704	0.457921	0.487624	0.933168	0.871287
32	500	0.2	1000	15	0	0.698	0.222	0.554	0.232	9	0.504	0.318052	0.332378	0.793696	0.722063
32	500	0.2	100	25	0	0.986	0.6	0.968	0.72	7	0.944	0.608519	0.730223	0.981744	0.957404
32	500	0.2	500	25	0	0.884	0.472	0.866	0.522	8	0.806	0.533937	0.590498	0.979638	0.911765
32	500	0.2	1000	25	0	0.816	0.35	0.734	0.378	8	0.632	0.428922	0.463235	0.89951	0.77451
32	1000	0.2	100	2	0	0.228	0.014	0.06	0.066	3	0.228	0.0614035	0.289474	0.263158	1
32	1000	0.2	500	2	0	0	0	0	0	3	0	NA	NA	NA	NA
32	1000	0.2	1000	2	0	0	0	0	0	3	0	NA	NA	NA	NA
32	1000	0.2	100	5	0	0.87	0.262	0.646	0.546	6	0.82	0.301149	0.627586	0.742529	0.942529
32	1000	0.2	500	5	0	0.624	0.072	0.396	0.15	6	0.528	0.115385	0.240385	0.634615	0.846154
32	1000	0.2	1000	5	0	0.368	0.022	0.138	0.026	7	0.27	0.0597826	0.0706522	0.375	0.733696
32	1000	0.2	100	10	0	0.97	0.456	0.92	0.71	7	0.89	0.470103	0.731959	0.948454	0.917526
32	1000	0.2	500	10	0	0.802	0.278	0.744	0.364	8	0.722	0.346633	0.453865	0.927681	0.900249
32	1000	0.2	1000	10	0	0.702	0.188	0.564	0.226	8	0.534	0.267806	0.321937	0.803419	0.760684
32	1000	0.2	100	15	0	0.986	0.532	0.968	0.778	7	0.904	0.539554	0.789047	0.981744	0.916836
32	1000	0.2	500	15	0	0.886	0.448	0.872	0.534	8	0.842	0.505643	0.602709	0.984199	0.950339
32	1000	0.2	1000	15	0	0.808	0.336	0.738	0.388	8	0.672	0.415842	0.480198	0.913366	0.831683
32	1000	0.2	100	25	0	0.992	0.582	0.99	0.832	8	0.916	0.586694	0.83871	0.997984	0.923387
32	1000	0.2	500	25	0	0.944	0.576	0.94	0.67	8	0.914	0.610169	0.709746	0.995763	0.96822
32	1000	0.2	1000	25	0	0.876	0.472	0.836	0.548	8	0.742	0.538813	0.625571	0.954338	0.847032
100	100	0.2	100	2	0	0	0	0	0	3	0	NA	NA	NA	NA
100	100	0.2	500	2	0	0	0	0	0	3	0	NA	NA	NA	NA
100	100	0.2	1000	2	0	0	0	0	0	3	0	NA	NA	NA	NA
100	100	0.2	100	5	0	0.046	0.02	0.042	0.022	7	0.04	0.434783	0.478261	0.913043	0.869565
100	100	0.2	500	5	0	0	0	0	0	8	0	NA	NA	NA	NA
100	100	0.2	1000	5	0	0.004	0	0	0	7	0	0	0	0	0
100	100	0.2	100	10	0	0.13	0.098	0.128	0.098	9	0.12	0.753846	0.753846	0.984615	0.923077
100	100	0.2	100	15	0	0.456	0.314	0.432	0.346	8	0.414	0.688596	0.758772	0.947368	0.907895
100	100	0.2	500	15	0	0.132	0.082	0.124	0.09	10	0.11	0.621212	0.681818	0.939394	0.833333
100	100	0.2	1000	15	0	0.106	0.068	0.104	0.074	10	0.09	0.641509	0.698113	0.981132	0.849057
100	100	0.2	100	25	0	0.614	0.41	0.582	0.444	8	0.542	0.667752	0.723127	0.947883	0.882736
100	100	0.2	500	25	0	0.438	0.302	0.426	0.314	9	0.398	0.689498	0.716895	0.972603	0.908676
100	100	0.2	1000	25	0	0.494	0.32	0.468	0.33	8	0.434	0.647773	0.668016	0.947368	0.878543
100	250	0.2	100	2	0	0	0	0	0	3	0	NA	NA	NA	NA
100	250	0.2	500	2	0	0	0	0	0	3	0	NA	NA	NA	NA
100	250	0.2	1000	2	0	0	0	0	0	3	0	NA	NA	NA	NA
100	250	0.2	100	5	0	0.144	0.076	0.144	0.078	7	0.144	0.527778	0.541667	1	1
100	250	0.2	500	5	0	0.008	0	0.002	0	8	0.006	0	0	0.25	0.75
100	250	0.2	1000	5	0	0	0	0	0	8	0	NA	NA	NA	NA
100	250	0.2	100	10	0	0.626	0.438	0.56	0.48	8	0.564	0.699681	0.766773	0.894569	0.900958
100	250	0.2	500	10	0	0.358	0.188	0.31	0.204	9	0.258	0.52514	0.569832	0.865922	0.72067
100	250	0.2	1000	10	0	0.248	0.088	0.206	0.094	12	0.156	0.354839	0.379032	0.830645	0.629032
100	250	0.2	100	15	0	0.786	0.5	0.672	0.57	8	0.654	0.636132	0.725191	0.854962	0.832061
100	250	0.2	500	15	0	0.66	0.36	0.558	0.39	8	0.498	0.545455	0.590909	0.845455	0.754545
100	250	0.2	1000	15	0	0.43	0.208	0.388	0.228	10	0.322	0.483721	0.530233	0.902326	0.748837
100	250	0.2	100	25	0	0.93	0.546	0.746	0.648	8	0.706	0.587097	0.696774	0.802151	0.75914
100	250	0.2	500	25	0	0.838	0.494	0.7	0.556	8	0.65	0.589499	0.663484	0.835322	0.775656
100	250	0.2	1000	25	0	0.73	0.422	0.638	0.466	9	0.588	0.578082	0.638356	0.873973	0.805479
100	500	0.2	100	2	0	0.054	0.004	0.036	0.006	3	0.054	0.0740741	0.111111	0.666667	1
100	500	0.2	500	2	0	0	0	0	0	3	0	NA	NA	NA	NA
100	500	0.2	1000	2	0	0	0	0	0	3	0	NA	NA	NA	NA
100	500	0.2	100	5	0	0.656	0.318	0.618	0.428	6	0.646	0.484756	0.652439	0.942073	0.984756
100	500	0.2	500	5	0	0.32	0.088	0.238	0.092	7	0.294	0.275	0.2875	0.74375	0.91875
100	500	0.2	1000	5	0	0.078	0	0.004	0	8	0.068	0	0	0.0512821	0.871795
100	500	0.2	100	10	0	0.852	0.536	0.726	0.648	8	0.75	0.629108	0.760563	0.852113	0.880282
100	500	0.2	500	10	0	0.676	0.342	0.534	0.396	8	0.524	0.505917	0.585799	0.789941	0.775148
100	500	0.2	1000	10	0	0.556	0.21	0.41	0.246	9	0.374	0.377698	0.442446	0.73741	0.672662
100	500	0.2	100	15	0	0.956	0.596	0.776	0.714	8	0.79	0.623431	0.746862	0.811715	0.82636
100	500	0.2	500	15	0	0.852	0.498	0.704	0.546	8	0.656	0.584507	0.640845	0.826291	0.769953
100	500	0.2	1000	15	0	0.716	0.352	0.574	0.4	9	0.52	0.49162	0.558659	0.801676	0.726257
100	500	0.2	100	25	0	0.986	0.628	0.816	0.734	8	0.792	0.636917	0.744422	0.827586	0.803245
100	500	0.2	500	25	0	0.91	0.57	0.814	0.634	8	0.726	0.626374	0.696703	0.894505	0.797802
100	500	0.2	1000	25	0	0.868	0.512	0.792	0.572	8	0.662	0.589862	0.658986	0.912442	0.762673
100	1000	0.2	100	2	0	0.204	0.03	0.114	0.056	3	0.204	0.147059	0.27451	0.558824	1
100	1000	0.2	500	2	0	0	0	0	0	3	0	NA	NA	NA	NA
100	1000	0.2	1000	2	0	0	0	0	0	3	0	NA	NA	NA	NA
100	1000	0.2	100	5	0	0.884	0.418	0.812	0.616	6	0.88	0.472851	0.696833	0.918552	0.995475
100	1000	0.2	500	5	0	0.414	0.116	0.368	0.144	7	0.406	0.280193	0.347826	0.888889	0.980676
100	1000	0.2	1000	5	0	0.42	0.094	0.27	0.098	7	0.396	0.22381	0.233333	0.642857	0.942857
100	1000	0.2	100	10	0	0.96	0.58	0.914	0.746	8	0.902	0.604167	0.777083	0.952083	0.939583
100	1000	0.2	500	10	0	0.802	0.464	0.76	0.518	9	0.744	0.578554	0.645885	0.947631	0.927681
100	1000	0.2	1000	10	0	0.74	0.378	0.666	0.404	8	0.652	0.510811	0.545946	0.9	0.881081
100	1000	0.2	100	15	0	0.984	0.66	0.914	0.808	8	0.91	0.670732	0.821138	0.928862	0.924797
100	1000	0.2	500	15	0	0.922	0.618	0.878	0.69	8	0.852	0.670282	0.748373	0.952278	0.924078
100	1000	0.2	1000	15	0	0.866	0.534	0.83	0.588	8	0.76	0.616628	0.678984	0.95843	0.877598
100	1000	0.2	100	25	0	0.992	0.688	0.916	0.826	8	0.888	0.693548	0.832661	0.923387	0.895161
100	1000	0.2	500	25	0	0.964	0.7	0.956	0.792	8	0.894	0.726141	0.821577	0.991701	0.927386
100	1000	0.2	1000	25	0	0.92	0.622	0.914	0.698	8	0.81	0.676087	0.758696	0.993478	0.880435
500	500	0.2	100	2	0	0.02	0.016	0.02	0.016	3	0.02	0.8	0.8	1	1
500	500	0.2	500	2	0	0	0	0	0	3	0	NA	NA	NA	NA
500	500	0.2	1000	2	0	0	0	0	0	3	0	NA	NA	NA	NA
500	500	0.2	100	5	0	0.408	0.304	0.408	0.356	7	0.408	0.745098	0.872549	1	1
500	500	0.2	500	5	0	0.304	0.202	0.302	0.206	7	0.302	0.664474	0.677632	0.993421	0.993421
500	500	0.2	1000	5	0	0	0	0	0	9	0	NA	NA	NA	NA
500	500	0.2	100	10	0	0.878	0.726	0.874	0.772	8	0.862	0.826879	0.879271	0.995444	0.981777
500	500	0.2	500	10	0	0.612	0.498	0.612	0.514	8	0.594	0.813725	0.839869	1	0.970588
500	500	0.2	1000	10	0	0.474	0.362	0.474	0.37	9	0.46	0.763713	0.780591	1	0.970464
500	500	0.2	100	15	0	0.958	0.77	0.952	0.858	8	0.938	0.803758	0.895616	0.993737	0.979123
500	500	0.2	500	15	0	0.822	0.69	0.822	0.716	8	0.808	0.839416	0.871046	1	0.982968
500	500	0.2	1000	15	0	0.692	0.556	0.692	0.566	9	0.684	0.803468	0.817919	1	0.988439
500	500	0.2	100	25	0	0.984	0.832	0.984	0.9	8	0.966	0.845528	0.914634	1	0.981707
500	500	0.2	500	25	0	0.914	0.802	0.914	0.828	8	0.908	0.877462	0.905908	1	0.993435
500	500	0.2	1000	25	0	0.862	0.728	0.862	0.742	8	0.858	0.844548	0.860789	1	0.99536
500	1000	0.2	100	2	0	0.076	0.056	0.074	0.064	3	0.076	0.736842	0.842105	0.973684	1
500	1000	0.2	500	2	0	0	0	0	0	3	0	NA	NA	NA	NA
500	1000	0.2	1000	2	0	0	0	0	0	3	0	NA	NA	NA	NA
500	1000	0.2	100	5	0	0.868	0.666	0.868	0.796	6	0.866	0.767281	0.917051	1	0.997696
500	1000	0.2	500	5	0	0.34	0.244	0.34	0.256	7	0.34	0.717647	0.752941	1	1
500	1000	0.2	1000	5	0	0.33	0.222	0.33	0.222	7	0.33	0.672727	0.672727	1	1
500	1000	0.2	100	10	0	0.962	0.82	0.96	0.892	8	0.956	0.852391	0.927235	0.997921	0.993763
500	1000	0.2	500	10	0	0.74	0.632	0.74	0.658	9	0.736	0.854054	0.889189	1	0.994595
500	1000	0.2	1000	10	0	0.596	0.482	0.596	0.49	9	0.592	0.808725	0.822148	1	0.993289
500	1000	0.2	100	15	0	0.984	0.86	0.984	0.918	8	0.978	0.873984	0.932927	1	0.993902
500	1000	0.2	500	15	0	0.912	0.814	0.912	0.832	8	0.908	0.892544	0.912281	1	0.995614
500	1000	0.2	1000	15	0	0.832	0.718	0.832	0.728	8	0.83	0.862981	0.875	1	0.997596
500	1000	0.2	100	25	0	0.99	0.884	0.99	0.938	8	0.984	0.892929	0.947475	1	0.993939
500	1000	0.2	500	25	0	0.954	0.87	0.954	0.88	9	0.95	0.91195	0.922432	1	0.995807
500	1000	0.2	1000	25	0	0.918	0.82	0.918	0.826	8	0.918	0.893246	0.899782	1	1
100	500	0.1	100	2	5	0	0	0	0	3	0	NA	NA	NA	NA
100	500	0.1	100	2	25	0.036	0	0	0	3	0.02	0	0	0	0.555556
100	500	0.1	100	2	50	0.328	0	0	0	3	0.076	0	0	0	0.231707
100	500	0.1	500	2	5	0	0	0	0	3	0	NA	NA	NA	NA
100	500	0.1	500	2	25	0	0	0	0	3	0	NA	NA	NA	NA
100	500	0.1	500	2	50	0	0	0	0	3	0	NA	NA	NA	NA
100	500	0.1	1000	2	5	0	0	0	0	3	0	NA	NA	NA	NA
100	500	0.1	1000	2	25	0	0	0	0	3	0	NA	NA	NA	NA
100	500	0.1	1000	2	50	0	0	0	0	3	0	NA	NA	NA	NA
100	500	0.1	100	5	5	0.1	0.064	0.088	0.08	6	0.092	0.64	0.8	0.88	0.92
100	500	0.1	100	5	25	0.376	0.016	0.076	0.036	6	0.092	0.0425532	0.0957447	0.202128	0.244681
100	500	0.1	100	5	50	0.784	0	0.004	0.008	6	0.024	0	0.0102041	0.00510204	0.0306122
100	500	0.1	500	5	5	0.184	0.168	0.172	0.148	7	0.172	0.913043	0.804348	0.934783	0.934783
100	500	0.1	500	5	25	0.284	0.1	0.104	0.084	7	0.104	0.352113	0.295775	0.366197	0.366197
100	500	0.1	500	5	50	0.624	0.016	0.028	0.016	7	0.028	0.025641	0.025641	0.0448718	0.0448718
100	500	0.1	1000	5	5	0.012	0.008	0.008	0	8	0.012	0.666667	0	0.666667	1
100	500	0.1	1000	5	25	0.12	0.016	0.016	0.004	8	0.016	0.133333	0.0333333	0.133333	0.133333
100	500	0.1	1000	5	50	0.396	0.02	0.024	0.004	8	0.02	0.0505051	0.010101	0.0606061	0.0505051
100	500	0.1	100	10	5	0.496	0.436	0.48	0.464	8	0.476	0.879032	0.935484	0.967742	0.959677
100	500	0.1	100	10	25	0.76	0.18	0.28	0.216	8	0.292	0.236842	0.284211	0.368421	0.384211
100	500	0.1	100	10	50	0.948	0.04	0.092	0.06	8	0.084	0.0421941	0.0632911	0.0970464	0.0886076
100	500	0.1	500	10	5	0.528	0.388	0.46	0.448	8	0.448	0.734848	0.848485	0.871212	0.848485
100	500	0.1	500	10	25	0.636	0.212	0.296	0.252	8	0.268	0.333333	0.396226	0.465409	0.421384
100	500	0.1	500	10	50	0.848	0.06	0.092	0.088	8	0.084	0.0707547	0.103774	0.108491	0.0990566
100	500	0.1	1000	10	5	0.36	0.248	0.304	0.28	9	0.264	0.688889	0.777778	0.844444	0.733333
100	500	0.1	1000	10	25	0.552	0.148	0.224	0.164	9	0.184	0.268116	0.297101	0.405797	0.333333
100	500	0.1	1000	10	50	0.78	0.028	0.064	0.028	9	0.036	0.0358974	0.0358974	0.0820513	0.0461538
100	500	0.1	100	15	5	0.736	0.548	0.672	0.612	8	0.656	0.744565	0.831522	0.913043	0.891304
100	500	0.1	100	15	25	0.948	0.26	0.352	0.292	8	0.356	0.274262	0.308017	0.371308	0.375527
100	500	0.1	100	15	50	0.996	0.048	0.092	0.064	8	0.092	0.0481928	0.064257	0.0923695	0.0923695
100	500	0.1	500	15	5	0.712	0.528	0.632	0.604	8	0.588	0.741573	0.848315	0.88764	0.825843
100	500	0.1	500	15	25	0.832	0.288	0.436	0.356	8	0.368	0.346154	0.427885	0.524038	0.442308
100	500	0.1	500	15	50	0.956	0.072	0.132	0.112	8	0.104	0.0753138	0.117155	0.138075	0.108787
100	500	0.1	1000	15	5	0.584	0.408	0.528	0.472	9	0.452	0.69863	0.808219	0.90411	0.773973
100	500	0.1	1000	15	25	0.704	0.22	0.364	0.26	9	0.272	0.3125	0.369318	0.517045	0.386364
100	500	0.1	1000	15	50	0.884	0.06	0.116	0.068	9	0.076	0.0678733	0.0769231	0.131222	0.0859729
100	500	0.1	100	25	5	0.908	0.6	0.736	0.672	8	0.72	0.660793	0.740088	0.810573	0.792952
100	500	0.1	100	25	25	0.992	0.308	0.408	0.34	8	0.356	0.310484	0.342742	0.41129	0.358871
100	500	0.1	100	25	50	1	0.076	0.096	0.096	8	0.088	0.076	0.096	0.096	0.088
100	500	0.1	500	25	5	0.88	0.604	0.76	0.732	8	0.712	0.686364	0.831818	0.863636	0.809091
100	500	0.1	500	25	25	0.968	0.392	0.512	0.48	8	0.46	0.404959	0.495868	0.528926	0.475207
100	500	0.1	500	25	50	0.992	0.1	0.176	0.156	8	0.144	0.100806	0.157258	0.177419	0.145161
100	500	0.1	1000	25	5	0.832	0.568	0.74	0.66	8	0.696	0.682692	0.793269	0.889423	0.836538
100	500	0.1	1000	25	25	0.896	0.34	0.488	0.392	8	0.392	0.379464	0.4375	0.544643	0.4375
100	500	0.1	1000	25	50	0.988	0.104	0.188	0.124	8	0.14	0.105263	0.125506	0.190283	0.1417
100	500	0.2	100	2	5	0.044	0.016	0.028	0.016	3	0.044	0.363636	0.363636	0.636364	1
100	500	0.2	100	2	25	0.164	0.004	0.004	0.008	3	0.084	0.0243902	0.0487805	0.0243902	0.512195
100	500	0.2	100	2	50	0.48	0.004	0.004	0	3	0.124	0.00833333	0	0.00833333	0.258333
100	500	0.2	500	2	5	0	0	0	0	3	0	NA	NA	NA	NA
100	500	0.2	500	2	25	0	0	0	0	3	0	NA	NA	NA	NA
100	500	0.2	500	2	50	0	0	0	0	3	0	NA	NA	NA	NA
100	500	0.2	1000	2	5	0	0	0	0	3	0	NA	NA	NA	NA
100	500	0.2	1000	2	25	0	0	0	0	3	0	NA	NA	NA	NA
100	500	0.2	1000	2	50	0	0	0	0	3	0	NA	NA	NA	NA
100	500	0.2	100	5	5	0.596	0.336	0.544	0.42	6	0.56	0.563758	0.704698	0.912752	0.939597
100	500	0.2	100	5	25	0.772	0.112	0.232	0.164	6	0.284	0.145078	0.212435	0.300518	0.367876
100	500	0.2	100	5	50	0.952	0.012	0.04	0.02	6	0.08	0.012605	0.0210084	0.0420168	0.0840336
100	500	0.2	500	5	5	0.308	0.252	0.268	0.18	7	0.268	0.818182	0.584416	0.87013	0.87013
100	500	0.2	500	5	25	0.492	0.088	0.112	0.076	7	0.108	0.178862	0.154472	0.227642	0.219512
100	500	0.2	500	5	50	0.788	0.016	0.028	0.008	7	0.04	0.0203046	0.0101523	0.035533	0.0507614
100	500	0.2	1000	5	5	0.072	0.06	0.06	0.008	8	0.06	0.833333	0.111111	0.833333	0.833333
100	500	0.2	1000	5	25	0.224	0.032	0.032	0.004	8	0.052	0.142857	0.0178571	0.142857	0.232143
100	500	0.2	1000	5	50	0.548	0.032	0.032	0	8	0.036	0.0583942	0	0.0583942	0.0656934
100	500	0.2	100	10	5	0.84	0.596	0.688	0.692	8	0.696	0.709524	0.82381	0.819048	0.828571
100	500	0.2	100	10	25	0.972	0.244	0.336	0.296	8	0.34	0.251029	0.304527	0.345679	0.349794
100	500	0.2	100	10	50	1	0.04	0.076	0.052	8	0.052	0.04	0.052	0.076	0.052
100	500	0.2	500	10	5	0.676	0.468	0.544	0.492	8	0.524	0.692308	0.727811	0.804734	0.775148
100	500	0.2	500	10	25	0.86	0.16	0.252	0.2	8	0.22	0.186047	0.232558	0.293023	0.255814
100	500	0.2	500	10	50	0.952	0.02	0.052	0.016	8	0.032	0.0210084	0.0168067	0.0546218	0.0336134
100	500	0.2	1000	10	5	0.564	0.32	0.444	0.296	9	0.364	0.567376	0.524823	0.787234	0.64539
100	500	0.2	1000	10	25	0.72	0.112	0.184	0.124	9	0.144	0.155556	0.172222	0.255556	0.2
100	500	0.2	1000	10	50	0.88	0.016	0.028	0.004	9	0.024	0.0181818	0.00454545	0.0318182	0.0272727
100	500	0.2	100	15	5	0.928	0.632	0.728	0.708	8	0.708	0.681034	0.762931	0.784483	0.762931
100	500	0.2	100	15	25	1	0.272	0.384	0.324	8	0.344	0.272	0.324	0.384	0.344
100	500	0.2	100	15	50	1	0.04	0.076	0.056	8	0.06	0.04	0.056	0.076	0.06
100	500	0.2	500	15	5	0.816	0.56	0.688	0.628	8	0.636	0.686275	0.769608	0.843137	0.779412
100	500	0.2	500	15	25	0.956	0.232	0.332	0.264	8	0.3	0.242678	0.276151	0.34728	0.313808
100	500	0.2	500	15	50	0.996	0.032	0.076	0.032	8	0.048	0.0321285	0.0321285	0.0763052	0.0481928
100	500	0.2	1000	15	5	0.708	0.468	0.6	0.5	9	0.516	0.661017	0.706215	0.847458	0.728814
100	500	0.2	1000	15	25	0.848	0.168	0.292	0.184	9	0.204	0.198113	0.216981	0.34434	0.240566
100	500	0.2	1000	15	50	0.92	0.02	0.048	0.008	9	0.024	0.0217391	0.00869565	0.0521739	0.026087
100	500	0.2	100	25	5	0.992	0.648	0.76	0.76	8	0.732	0.653226	0.766129	0.766129	0.737903
100	500	0.2	100	25	25	1	0.32	0.376	0.384	8	0.348	0.32	0.384	0.376	0.348
100	500	0.2	100	25	50	1	0.068	0.08	0.088	8	0.076	0.068	0.088	0.08	0.076
100	500	0.2	500	25	5	0.912	0.616	0.772	0.704	8	0.696	0.675439	0.77193	0.846491	0.763158
100	500	0.2	500	25	25	0.996	0.284	0.416	0.344	8	0.324	0.285141	0.345382	0.417671	0.325301
100	500	0.2	500	25	50	1	0.04	0.072	0.056	8	0.064	0.04	0.056	0.072	0.064
100	500	0.2	1000	25	5	0.892	0.592	0.784	0.652	8	0.656	0.663677	0.730942	0.878924	0.735426
100	500	0.2	1000	25	25	0.988	0.24	0.384	0.284	8	0.296	0.242915	0.287449	0.388664	0.299595
100	500	0.2	1000	25	50	0.996	0.028	0.064	0.036	8	0.052	0.0281124	0.0361446	0.064257	0.0522088
100	500	0.05	100	2	5	0	0	0	0	3	0	NA	NA	NA	NA
100	500	0.05	100	2	25	0	0	0	0	3	0	NA	NA	NA	NA
100	500	0.05	100	2	50	0.056	0	0	0	3	0.012	0	0	0	0.214286
100	500	0.05	500	2	5	0	0	0	0	3	0	NA	NA	NA	NA
100	500	0.05	500	2	25	0	0	0	0	3	0	NA	NA	NA	NA
100	500	0.05	500	2	50	0	0	0	0	3	0	NA	NA	NA	NA
100	500	0.05	1000	2	5	0	0	0	0	3	0	NA	NA	NA	NA
100	500	0.05	1000	2	25	0	0	0	0	3	0	NA	NA	NA	NA
100	500	0.05	1000	2	50	0	0	0	0	3	0	NA	NA	NA	NA
100	500	0.05	100	5	5	0	0	0	0	6	0	NA	NA	NA	NA
100	500	0.05	100	5	25	0.052	0	0	0	6	0.008	0	0	0	0.153846
100	500	0.05	100	5	50	0.476	0	0.004	0.004	6	0.02	0	0.00840336	0.00840336	0.0420168
100	500	0.05	500	5	5	0.116	0.1	0.116	0.1	7	0.112	0.862069	0.862069	1	0.965517
100	500	0.05	500	5	25	0.068	0.052	0.056	0.04	7	0.052	0.764706	0.588235	0.823529	0.764706
100	500	0.05	500	5	50	0.276	0.024	0.032	0.028	7	0.032	0.0869565	0.101449	0.115942	0.115942
100	500	0.05	1000	5	5	0	0	0	0	8	0	NA	NA	NA	NA
100	500	0.05	1000	5	25	0.024	0.012	0.012	0	8	0.012	0.5	0	0.5	0.5
100	500	0.05	1000	5	50	0.136	0.008	0.008	0	8	0.008	0.0588235	0	0.0588235	0.0588235
100	500	0.05	100	10	5	0.036	0.036	0.036	0.036	8	0.036	1	1	1	1
100	500	0.05	100	10	25	0.132	0.008	0.024	0.012	8	0.028	0.0606061	0.0909091	0.181818	0.212121
100	500	0.05	100	10	50	0.676	0.016	0.044	0.02	8	0.044	0.0236686	0.0295858	0.0650888	0.0650888
100	500	0.05	500	10	5	0.32	0.268	0.316	0.288	8	0.296	0.8375	0.9	0.9875	0.925
100	500	0.05	500	10	25	0.316	0.2	0.248	0.224	8	0.224	0.632911	0.708861	0.78481	0.708861
100	500	0.05	500	10	50	0.608	0.076	0.156	0.1	8	0.108	0.125	0.164474	0.256579	0.177632
100	500	0.05	1000	10	5	0.184	0.152	0.176	0.176	9	0.156	0.826087	0.956522	0.956522	0.847826
100	500	0.05	1000	10	25	0.192	0.104	0.136	0.116	9	0.116	0.541667	0.604167	0.708333	0.604167
100	500	0.05	1000	10	50	0.536	0.04	0.096	0.044	9	0.056	0.0746269	0.0820896	0.179104	0.104478
100	500	0.05	100	15	5	0.272	0.26	0.272	0.272	8	0.272	0.955882	1	1	1
100	500	0.05	100	15	25	0.448	0.156	0.216	0.172	8	0.208	0.348214	0.383929	0.482143	0.464286
100	500	0.05	100	15	50	0.896	0.036	0.068	0.048	8	0.06	0.0401786	0.0535714	0.0758929	0.0669643
100	500	0.05	500	15	5	0.5	0.416	0.488	0.468	8	0.472	0.832	0.936	0.976	0.944
100	500	0.05	500	15	25	0.54	0.352	0.436	0.4	8	0.408	0.651852	0.740741	0.807407	0.755556
100	500	0.05	500	15	50	0.816	0.18	0.26	0.2	8	0.224	0.220588	0.245098	0.318627	0.27451
100	500	0.05	1000	15	5	0.376	0.308	0.364	0.344	9	0.336	0.819149	0.914894	0.968085	0.893617
100	500	0.05	1000	15	25	0.376	0.252	0.308	0.268	9	0.28	0.670213	0.712766	0.819149	0.744681
100	500	0.05	1000	15	50	0.64	0.116	0.18	0.136	9	0.132	0.18125	0.2125	0.28125	0.20625
100	500	0.05	100	25	5	0.48	0.452	0.476	0.456	8	0.46	0.941667	0.95	0.991667	0.958333
100	500	0.05	100	25	25	0.796	0.316	0.4	0.344	8	0.364	0.396985	0.432161	0.502513	0.457286
100	500	0.05	100	25	50	0.984	0.06	0.104	0.088	8	0.1	0.0609756	0.0894309	0.105691	0.101626
100	500	0.05	500	25	5	0.668	0.524	0.644	0.616	8	0.616	0.784431	0.922156	0.964072	0.922156
100	500	0.05	500	25	25	0.784	0.46	0.592	0.528	8	0.54	0.586735	0.673469	0.755102	0.688776
100	500	0.05	500	25	50	0.936	0.224	0.32	0.264	8	0.288	0.239316	0.282051	0.34188	0.307692
100	500	0.05	1000	25	5	0.612	0.512	0.596	0.584	8	0.568	0.836601	0.954248	0.973856	0.928105
100	500	0.05	1000	25	25	0.684	0.412	0.528	0.468	8	0.488	0.602339	0.684211	0.77193	0.71345
100	500	0.05	1000	25	50	0.9	0.192	0.32	0.22	8	0.264	0.213333	0.244444	0.355556	0.293333
500	1000	0.1	100	2	5	0.004	0	0	0	3	0.004	0	0	0	1
500	1000	0.1	100	2	25	0.056	0.004	0.016	0.008	3	0.048	0.0714286	0.142857	0.285714	0.857143
500	1000	0.1	100	2	50	0.352	0.008	0.008	0.012	3	0.104	0.0227273	0.0340909	0.0227273	0.295455
500	1000	0.1	500	2	5	0	0	0	0	3	0	NA	NA	NA	NA
500	1000	0.1	500	2	25	0.008	0	0	0	3	0.004	0	0	0	0.5
500	1000	0.1	500	2	50	0.144	0	0	0	3	0.06	0	0	0	0.416667
500	1000	0.1	1000	2	5	0	0	0	0	3	0	NA	NA	NA	NA
500	1000	0.1	1000	2	25	0	0	0	0	3	0	NA	NA	NA	NA
500	1000	0.1	1000	2	50	0	0	0	0	3	0	NA	NA	NA	NA
500	1000	0.1	100	5	5	0.4	0.352	0.4	0.396	6	0.396	0.88	0.99	1	0.99
500	1000	0.1	100	5	25	0.344	0.188	0.236	0.22	6	0.248	0.546512	0.639535	0.686047	0.72093
500	1000	0.1	100	5	50	0.692	0.028	0.06	0.04	6	0.104	0.0404624	0.0578035	0.0867052	0.150289
500	1000	0.1	500	5	5	0.284	0.264	0.284	0.28	7	0.284	0.929577	0.985915	1	1
500	1000	0.1	500	5	25	0.296	0.236	0.26	0.252	7	0.256	0.797297	0.851351	0.878378	0.864865
500	1000	0.1	500	5	50	0.464	0.064	0.088	0.072	7	0.088	0.137931	0.155172	0.189655	0.189655
500	1000	0.1	1000	5	5	0.324	0.312	0.324	0.32	7	0.32	0.962963	0.987654	1	0.987654
500	1000	0.1	1000	5	25	0.316	0.252	0.272	0.264	7	0.26	0.797468	0.835443	0.860759	0.822785
500	1000	0.1	1000	5	50	0.544	0.08	0.1	0.084	7	0.1	0.147059	0.154412	0.183824	0.183824
500	1000	0.1	100	10	5	0.784	0.736	0.784	0.784	8	0.784	0.938776	1	1	1
500	1000	0.1	100	10	25	0.728	0.512	0.588	0.572	8	0.58	0.703297	0.785714	0.807692	0.796703
500	1000	0.1	100	10	50	0.94	0.136	0.204	0.148	8	0.188	0.144681	0.157447	0.217021	0.2
500	1000	0.1	500	10	5	0.688	0.656	0.688	0.68	9	0.668	0.953488	0.988372	1	0.97093
500	1000	0.1	500	10	25	0.688	0.572	0.628	0.616	9	0.604	0.831395	0.895349	0.912791	0.877907
500	1000	0.1	500	10	50	0.82	0.24	0.32	0.256	9	0.28	0.292683	0.312195	0.390244	0.341463
500	1000	0.1	1000	10	5	0.52	0.488	0.52	0.516	9	0.5	0.938462	0.992308	1	0.961538
500	1000	0.1	1000	10	25	0.54	0.452	0.476	0.472	9	0.464	0.837037	0.874074	0.881481	0.859259
500	1000	0.1	1000	10	50	0.72	0.14	0.22	0.156	9	0.164	0.194444	0.216667	0.305556	0.227778
500	1000	0.1	100	15	5	0.896	0.852	0.896	0.88	8	0.888	0.950893	0.982143	1	0.991071
500	1000	0.1	100	15	25	0.9	0.628	0.72	0.708	8	0.7	0.697778	0.786667	0.8	0.777778
500	1000	0.1	100	15	50	0.992	0.156	0.228	0.208	8	0.208	0.157258	0.209677	0.229839	0.209677
500	1000	0.1	500	15	5	0.904	0.844	0.904	0.892	8	0.884	0.933628	0.986726	1	0.977876
500	1000	0.1	500	15	25	0.92	0.676	0.84	0.792	8	0.756	0.734783	0.86087	0.913043	0.821739
500	1000	0.1	500	15	50	0.98	0.284	0.412	0.34	8	0.36	0.289796	0.346939	0.420408	0.367347
500	1000	0.1	1000	15	5	0.832	0.788	0.832	0.82	8	0.824	0.947115	0.985577	1	0.990385
500	1000	0.1	1000	15	25	0.844	0.652	0.764	0.724	8	0.716	0.772512	0.85782	0.905213	0.848341
500	1000	0.1	1000	15	50	0.964	0.252	0.376	0.284	8	0.316	0.261411	0.294606	0.390041	0.327801
500	1000	0.1	100	25	5	0.98	0.936	0.98	0.956	8	0.976	0.955102	0.97551	1	0.995918
500	1000	0.1	100	25	25	0.992	0.664	0.832	0.772	8	0.76	0.669355	0.778226	0.83871	0.766129
500	1000	0.1	100	25	50	1	0.22	0.268	0.28	8	0.256	0.22	0.28	0.268	0.256
500	1000	0.1	500	25	5	0.956	0.9	0.956	0.956	9	0.948	0.941423	1	1	0.991632
500	1000	0.1	500	25	25	0.976	0.744	0.892	0.86	9	0.82	0.762295	0.881148	0.913934	0.840164
500	1000	0.1	500	25	50	1	0.348	0.456	0.432	9	0.412	0.348	0.432	0.456	0.412
500	1000	0.1	1000	25	5	0.924	0.888	0.924	0.924	8	0.924	0.961039	1	1	1
500	1000	0.1	1000	25	25	0.944	0.744	0.86	0.828	8	0.812	0.788136	0.877119	0.911017	0.860169
500	1000	0.1	1000	25	50	0.992	0.312	0.432	0.36	8	0.392	0.314516	0.362903	0.435484	0.395161
500	1000	0.2	100	2	5	0.036	0.02	0.024	0.024	3	0.032	0.555556	0.666667	0.666667	0.888889
500	1000	0.2	100	2	25	0.124	0.004	0.016	0.004	3	0.088	0.0322581	0.0322581	0.129032	0.709677
500	1000	0.2	100	2	50	0.436	0	0	0.004	3	0.124	0	0.00917431	0	0.284404
500	1000	0.2	500	2	5	0.004	0	0	0	3	0	0	0	0	0
500	1000	0.2	500	2	25	0.06	0	0	0	3	0.032	0	0	0	0.533333
500	1000	0.2	500	2	50	0.292	0.004	0.004	0	3	0.076	0.0136986	0	0.0136986	0.260274
500	1000	0.2	1000	2	5	0	0	0	0	3	0	NA	NA	NA	NA
500	1000	0.2	1000	2	25	0	0	0	0	3	0	NA	NA	NA	NA
500	1000	0.2	1000	2	50	0	0	0	0	3	0	NA	NA	NA	NA
500	1000	0.2	100	5	5	0.852	0.696	0.84	0.844	6	0.84	0.816901	0.99061	0.985915	0.985915
500	1000	0.2	100	5	25	0.828	0.344	0.536	0.428	6	0.584	0.415459	0.516908	0.647343	0.705314
500	1000	0.2	100	5	50	0.968	0.044	0.14	0.088	6	0.16	0.0454545	0.0909091	0.144628	0.165289
500	1000	0.2	500	5	5	0.3	0.28	0.296	0.292	7	0.292	0.933333	0.973333	0.986667	0.973333
500	1000	0.2	500	5	25	0.416	0.16	0.204	0.192	7	0.208	0.384615	0.461538	0.490385	0.5
500	1000	0.2	500	5	50	0.668	0.024	0.04	0.028	7	0.044	0.0359281	0.0419162	0.0598802	0.0658683
500	1000	0.2	1000	5	5	0.324	0.316	0.32	0.32	7	0.316	0.975309	0.987654	0.987654	0.975309
500	1000	0.2	1000	5	25	0.456	0.192	0.244	0.208	7	0.224	0.421053	0.45614	0.535088	0.491228
500	1000	0.2	1000	5	50	0.72	0.04	0.048	0.024	7	0.048	0.0555556	0.0333333	0.0666667	0.0666667
500	1000	0.2	100	10	5	0.964	0.872	0.94	0.948	8	0.936	0.904564	0.983402	0.975104	0.970954
500	1000	0.2	100	10	25	0.996	0.52	0.636	0.656	8	0.624	0.522088	0.658635	0.638554	0.626506
500	1000	0.2	100	10	50	1	0.116	0.192	0.156	8	0.168	0.116	0.156	0.192	0.168
500	1000	0.2	500	10	5	0.764	0.728	0.76	0.756	9	0.744	0.95288	0.989529	0.994764	0.973822
500	1000	0.2	500	10	25	0.772	0.408	0.5	0.46	9	0.46	0.528497	0.595855	0.647668	0.595855
500	1000	0.2	500	10	50	0.908	0.072	0.124	0.088	9	0.112	0.0792952	0.0969163	0.136564	0.123348
500	1000	0.2	1000	10	5	0.652	0.636	0.648	0.644	9	0.636	0.97546	0.98773	0.993865	0.97546
500	1000	0.2	1000	10	25	0.676	0.34	0.444	0.368	9	0.396	0.502959	0.544379	0.656805	0.585799
500	1000	0.2	1000	10	50	0.812	0.068	0.084	0.076	9	0.076	0.0837438	0.0935961	0.103448	0.0935961
500	1000	0.2	100	15	5	0.988	0.896	0.964	0.96	8	0.94	0.906883	0.97166	0.975709	0.951417
500	1000	0.2	100	15	25	1	0.556	0.668	0.68	8	0.612	0.556	0.68	0.668	0.612
500	1000	0.2	100	15	50	1	0.168	0.208	0.192	8	0.188	0.168	0.192	0.208	0.188
500	1000	0.2	500	15	5	0.912	0.852	0.908	0.88	8	0.888	0.934211	0.964912	0.995614	0.973684
500	1000	0.2	500	15	25	0.98	0.532	0.708	0.62	8	0.644	0.542857	0.632653	0.722449	0.657143
500	1000	0.2	500	15	50	1	0.136	0.208	0.168	8	0.18	0.136	0.168	0.208	0.18
500	1000	0.2	1000	15	5	0.852	0.804	0.84	0.832	8	0.82	0.943662	0.976526	0.985915	0.962441
500	1000	0.2	1000	15	25	0.936	0.504	0.676	0.56	8	0.6	0.538462	0.598291	0.722222	0.641026
500	1000	0.2	1000	15	50	0.976	0.116	0.2	0.136	8	0.164	0.118852	0.139344	0.204918	0.168033
500	1000	0.2	100	25	5	0.996	0.924	0.98	0.98	8	0.96	0.927711	0.983936	0.983936	0.963855
500	1000	0.2	100	25	25	1	0.54	0.688	0.7	8	0.62	0.54	0.7	0.688	0.62
500	1000	0.2	100	25	50	1	0.164	0.232	0.208	8	0.188	0.164	0.208	0.232	0.188
500	1000	0.2	500	25	5	0.964	0.932	0.96	0.948	9	0.94	0.966805	0.983402	0.995851	0.975104
500	1000	0.2	500	25	25	0.996	0.612	0.768	0.688	9	0.684	0.614458	0.690763	0.771084	0.686747
500	1000	0.2	500	25	50	1	0.16	0.224	0.188	9	0.188	0.16	0.188	0.224	0.188
500	1000	0.2	1000	25	5	0.932	0.888	0.92	0.916	8	0.912	0.95279	0.982833	0.987124	0.978541
500	1000	0.2	1000	25	25	0.996	0.612	0.752	0.696	8	0.704	0.614458	0.698795	0.75502	0.706827
500	1000	0.2	1000	25	50	1	0.168	0.216	0.18	8	0.184	0.168	0.18	0.216	0.184
500	1000	0.05	100	2	5	0	0	0	0	3	0	NA	NA	NA	NA
500	1000	0.05	100	2	25	0.008	0	0	0	3	0.004	0	0	0	0.5
500	1000	0.05	100	2	50	0.096	0	0	0	3	0.036	0	0	0	0.375
500	1000	0.05	500	2	5	0	0	0	0	3	0	NA	NA	NA	NA
500	1000	0.05	500	2	25	0	0	0	0	3	0	NA	NA	NA	NA
500	1000	0.05	500	2	50	0.012	0	0	0	3	0.012	0	0	0	1
500	1000	0.05	1000	2	5	0	0	0	0	3	0	NA	NA	NA	NA
500	1000	0.05	1000	2	25	0	0	0	0	3	0	NA	NA	NA	NA
500	1000	0.05	1000	2	50	0	0	0	0	3	0	NA	NA	NA	NA
500	1000	0.05	100	5	5	0.012	0.008	0.012	0.012	6	0.012	0.666667	1	1	1
500	1000	0.05	100	5	25	0.02	0.012	0.012	0.012	6	0.012	0.6	0.6	0.6	0.6
500	1000	0.05	100	5	50	0.22	0.008	0.012	0.008	6	0.02	0.0363636	0.0363636	0.0545455	0.0909091
500	1000	0.05	500	5	5	0.18	0.164	0.18	0.18	7	0.18	0.911111	1	1	1
500	1000	0.05	500	5	25	0.148	0.128	0.148	0.144	7	0.148	0.864865	0.972973	1	1
500	1000	0.05	500	5	50	0.252	0.104	0.112	0.116	7	0.112	0.412698	0.460317	0.444444	0.444444
500	1000	0.05	1000	5	5	0.184	0.184	0.184	0.184	7	0.184	1	1	1	1
500	1000	0.05	1000	5	25	0.18	0.164	0.172	0.176	7	0.164	0.911111	0.977778	0.955556	0.911111
500	1000	0.05	1000	5	50	0.26	0.128	0.132	0.128	7	0.128	0.492308	0.492308	0.507692	0.492308
500	1000	0.05	100	10	5	0.32	0.308	0.32	0.32	8	0.32	0.9625	1	1	1
500	1000	0.05	100	10	25	0.252	0.216	0.236	0.236	8	0.236	0.857143	0.936508	0.936508	0.936508
500	1000	0.05	100	10	50	0.432	0.08	0.136	0.096	8	0.128	0.185185	0.222222	0.314815	0.296296
500	1000	0.05	500	10	5	0.508	0.48	0.508	0.504	9	0.496	0.944882	0.992126	1	0.976378
500	1000	0.05	500	10	25	0.468	0.448	0.468	0.464	9	0.464	0.957265	0.991453	1	0.991453
500	1000	0.05	500	10	50	0.484	0.312	0.332	0.316	9	0.324	0.644628	0.652893	0.68595	0.669421
500	1000	0.05	1000	10	5	0.372	0.356	0.372	0.372	9	0.364	0.956989	1	1	0.978495
500	1000	0.05	1000	10	25	0.36	0.34	0.36	0.36	9	0.352	0.944444	1	1	0.977778
500	1000	0.05	1000	10	50	0.392	0.208	0.244	0.216	9	0.22	0.530612	0.55102	0.622449	0.561224
500	1000	0.05	100	15	5	0.576	0.568	0.576	0.576	8	0.576	0.986111	1	1	1
500	1000	0.05	100	15	25	0.508	0.464	0.484	0.484	8	0.484	0.913386	0.952756	0.952756	0.952756
500	1000	0.05	100	15	50	0.772	0.22	0.268	0.248	8	0.28	0.284974	0.321244	0.34715	0.362694
500	1000	0.05	500	15	5	0.76	0.696	0.76	0.748	8	0.744	0.915789	0.984211	1	0.978947
500	1000	0.05	500	15	25	0.772	0.68	0.76	0.74	8	0.728	0.880829	0.958549	0.984456	0.943005
500	1000	0.05	500	15	50	0.856	0.456	0.58	0.556	8	0.544	0.53271	0.649533	0.67757	0.635514
500	1000	0.05	1000	15	5	0.668	0.608	0.668	0.66	8	0.656	0.91018	0.988024	1	0.982036
500	1000	0.05	1000	15	25	0.668	0.604	0.66	0.644	8	0.64	0.904192	0.964072	0.988024	0.958084
500	1000	0.05	1000	15	50	0.768	0.428	0.536	0.488	8	0.508	0.557292	0.635417	0.697917	0.661458
500	1000	0.05	100	25	5	0.756	0.74	0.756	0.752	8	0.756	0.978836	0.994709	1	1
500	1000	0.05	100	25	25	0.756	0.648	0.704	0.688	8	0.692	0.857143	0.910053	0.931217	0.915344
500	1000	0.05	100	25	50	0.94	0.296	0.38	0.332	8	0.376	0.314894	0.353191	0.404255	0.4
500	1000	0.05	500	25	5	0.896	0.796	0.896	0.88	9	0.876	0.888393	0.982143	1	0.977679
500	1000	0.05	500	25	25	0.872	0.772	0.856	0.844	9	0.832	0.885321	0.96789	0.981651	0.954128
500	1000	0.05	500	25	50	0.948	0.52	0.704	0.656	9	0.612	0.548523	0.691983	0.742616	0.64557
500	1000	0.05	1000	25	5	0.872	0.8	0.872	0.856	8	0.852	0.917431	0.981651	1	0.977064
500	1000	0.05	1000	25	25	0.86	0.756	0.844	0.832	8	0.816	0.87907	0.967442	0.981395	0.948837
500	1000	0.05	1000	25	50	0.928	0.544	0.652	0.616	8	0.616	0.586207	0.663793	0.702586	0.663793
